# Supplementary material for: Comparison of latent tuberculosis infection screening strategies before tumor necrosis factor inhibitor treatment in inflammatory arthritis: IGRA-alone versus combination of TST and IGRA
Source: PLoS One. 2018 Jul 5;13(7):e0198756. doi: 10.1371/journal.pone.0198756 (PMC6033383; doi:10.1371/journal.pone.0198756)
Supplement: S1 Dataset — (XLSX) [file pone.0198756.s001.xlsx]

## Sheet: Sheet1
Pt Number	Age	Sex	Height	Weight	BMI	PHx	HIV	Smoking	BCG	CXR	IMID	DM	HTN	CKD	Liver	Lung	TNF	TSTdate	QFTdate	TST	TSTsize	QFT	QFTvalue	LTBI Tx	LTBI regimen	Completion	TNFstart	TNFquit	LastFUdate	MTX	Leflunomide	SSZ	HCQ	CPH	AZA	CSA	MMF	6MP	Steroid	Tbdevel	Tbdeveldate	TB
1	56	0	174.8	85.2	27.8841	0	0	1	2	1	2	0	0	0	0	0	2	2010-10-26	2010-10-26	0	7	0		0			2010-10-28		2016-12-02	0	0	0	0	0	0	0	0	0	0	1	2011-02-17	3
2	52	1	158	52	20.83	1	0	0	0	1	1	0	1	0	0	1	1	2013-04-15	2013-04-17	1	19	1	6.57	0			2013-09-12		2016-11-24	1	0	0	1	0	0	0	0	0	1	0
3	57	0	162	43	16.3847	1	0	0	2	1	2	0	0	0	1	1	1	2011-03-08	2011-03-08	1	10	0		1	2	0	2011-05-06	2011-05-06	2012-06-29	0	0	0	0	0	0	0	0	0	0	0
4	49	1	158.6	60	23.8531	0	0	0	1	0	1	0	0	0	0	0	3	2012-12-24	2012-12-26	0	0	0	0.02	0			2013-02-21	2014-05-15	2016-12-14	1	0	0	0	0	0	0	0	0	1	0
5	69	0	143.3	40	19.479	0	0	0	0	0	2	0	1	1	0	1	1		2015-12-21	2		1	0.88	1	1	1	2016-06-13		2017-06-14	0	0	0	0	0	0	0	0	0	0	0
6	60	1	158	47	18.8271	1	0	0	0	1	1	0	0	0	0	1	1	2012-01-10	2012-01-10	0	0	1	0.45	1	1	1	2012-02-02	2012-07-19	2017-03-16	0	1	0	0	0	0	0	0	0	0	0
7	64	1	152.6	62	26.6246	0	0	0	2	0	1	0	0	0	0	0	4	2013-12-16	2013-12-16	0	0	0	0.15	0			2013-12-19	2014-01-16	2017-01-24	1	0	0	0	0	0	0	0	0	0	0
8	43	0	168.7	77.8	27.3369	0	0	2	1	0	2	0	0	0	0	0	2	2011-12-06	2011-12-06	0	9	0		0			2012-02-02		2016-12-22	0	0	0	0	0	0	0	0	0	0	0
9	65	1	163	60.1	22.6203	0	0	0	0	0	1	0	0	0	0	1	4	2013-11-25	2013-08-21	1	10	0	0.2	1	3	0	2013-12-26	2014-01-23	2017-03-13	1	0	0	0	0	0	0	0	0	1	0
10	76	1	157	58	23.5304	1	0	0	0	0	1	0	1	0	0	0	3	2012-07-17	2012-07-17	0	0	0	0.13	0			2012-11-20		2016-12-08	1	0	0	0	0	0	0	0	0	0	0
11	64	1	153	49.2	21.0176	0	0	0	0	0	1	0	0	0	0	0	1	2011-12-20	2011-12-20	0	0	0	0.03	0			2011-12-22		2016-10-06	1	0	0	0	0	0	0	0	0	1	0
12	59	1	161	60	23.1473	0	0	0	0	0	1	0	1	0	0	0	2		2015-01-02	2		0	0	0			2015-01-20		2016-12-13	1	0	0	0	0	0	0	0	0	1	0
13	58	0	172	64.3	21.7347	0	0	2	1	1	1	0	0	0	0	0	4	2014-06-10	2014-06-11	0	0	0	-0.1	0			2014-06-13		2016-10-12	1	1	0	0	0	0	0	0	0	1	0
14	81	1	146.4	58.7	27.3877	0	0	0	0	0	1	1	1	0	0	1	2	2014-01-13	2014-01-15	0	0	0	-3.41	0			2014-01-16	2014-02-13	2015-05-12	0	0	0	0	0	0	0	0	0	1	0
15	63	1	149.7	46.2	20.6157	0	0	2	0	0	1	0	0	0	0	0	4		2015-08-25	2		1	1.64	1	1	1	2015-11-17		2016-12-20	1	0	0	0	0	0	0	0	0	1	0
16	59	0	167	76.5	27.4302	0	0	2	0	0	2	0	0	0	0	0	1	2012-02-21	2012-02-21	1	12	0		1	2	1	2013-07-25		2016-10-10	0	0	0	0	0	0	0	0	0	0	0
17	66	0	160	60.5	23.6328	0	0	0	1	0	1	0	0	0	0	1	1	2014-05-26	2014-04-22	1	12	1	2.99	1	1	1	2014-06-20	2014-12-31	2016-12-22	1	0	0	0	0	0	0	0	0	1	0
18	57	1	154.1	49.2	20.7186	0	0	0	1	0	1	0	0	0	0	0	1	2014-06-02	2014-05-09	0	0	1	0.5	1	1	1	2014-07-03	2016-04-04	2016-12-05	1	0	0	0	0	0	0	0	0	1	0
19	47	0	164	77	28.6288	0	0	2	1	0	1	0	1	0	0	0	3	2013-03-11	2013-03-13	0	5	0	-0.03	0			2013-03-14	2013-12-05	2016-06-20	1	0	0	0	0	0	0	0	0	0	0
20	59	1	149.4	52.25	23.4091	1	0	0	0	1	1	0	1	0	0	0	1	2011-04-19	2011-04-19	1	11	1	3.95	1	1	1	2015-07-31	2015-12-18	2016-11-04	0	0	0	0	0	0	0	0	0	0	0
21	49	1	155	46.5	19.3548	0	0	0	0	1	2	0	0	0	0	0	1	2012-06-15	2012-06-20	1	17	2		1	1	1	2012-07-12		2016-10-25	0	0	0	0	0	0	0	0	0	0	0
22	70	1	151	62	27.1918	1	0	2	2	1	1	0	1	0	0	1	1		2015-07-13	2		0	0.16	0			2015-09-16	2016-02-03	2016-12-21	0	0	0	0	0	0	0	0	0	0	0
23	70	1	150.1	68.1	30.2264	0	0	0	2	0	2	0	0	0	0	0	2		2015-01-14	2		1	1.01	1	1	1	2016-08-10	2016-11-04	2017-06-09	0	0	0	0	0	0	0	0	0	0	0
24	53	1	156.2	70.4	28.8543	0	0	0	1	0	2	0	1	0	0	0	2	2013-11-25	2013-11-27	1	10	0	0	1	1	1	2013-12-24	2016-08-22	2016-12-26	0	0	0	0	0	0	0	0	0	0	0
25	79	1	155.2	61	25.3248	0	0	0	0	0	1	0	0	0	0	0	1	2011-11-22	2011-11-22	0	0	0		0			2011-11-24	2014-01-21	2016-12-20	1	0	0	0	0	0	0	0	0	0	0
26	57	1	161	66.3	25.5777	0	0	0	1	0	1	0	0	0	0	0	2		2015-07-13	2		0	0.22	0			2015-07-24	2015-12-18	2016-11-25	1	0	0	0	0	0	0	0	0	1	0
27	64	1	155.5	63.2	26.137	0	0	0	2	0	1	0	0	0	0	0	1	2016-06-14	2016-06-13	0	0	0	0.09	0			2016-06-16		2017-05-12	1	0	0	0	0	0	0	0	0	1	0
28	62	1	156.9	51.8	21.0418	0	0	0	2	1	1	0	0	0	0	1	1	2013-04-29	2013-04-29	0	0	1	0.89	1	1	1	2013-08-13		2016-10-10	1	0	0	1	0	0	0	0	0	1	0
29	71	1	151.3	70	30.5788	1	0	0	0	0	1	0	1	0	0	0	1	2013-01-28	2013-01-30	0	0	0	0.1	0			2013-01-31	2015-10-13	2016-11-23	1	0	0	0	0	0	0	0	0	0	0
30	59	1	159.8	79.3	31.0541	0	0	0	0	0	1	0	1	0	0	0	4	2014-09-29	2014-10-01	0	6	1	3.57	1	1	1	2015-03-10		2016-11-24	1	0	0	0	0	0	0	0	0	0	0
31	52	1	162	54	20.5761	0	0	0	1	0	1	0	0	0	0	0	1	2011-04-05	2011-04-05	0	7.5	1	0.62	1	1	1	2011-05-12		2016-11-16	1	0	0	0	0	0	0	0	0	0	0
32	45	0	170.3	68.1	23.4811	0	0	1	1	0	2	0	0	0	0	0	2	2011-09-05	2011-09-05	0	7	0		0			2011-10-24	2015-04-06	2015-04-06	0	0	0	0	0	0	0	0	0	0	0
33	45	0	171.3	85.1	29.0011	0	0	0	0	0	2	0	0	0	0	0	1		2014-12-05	2		0	-1.07	0			2015-01-14		2016-11-23	0	0	0	0	0	0	0	0	0	0	0
34	51	0	168	65	23.03	0	0	0	1	0	2	0	0	0	0	0	3	2011-06-14	2011-06-14	1	14	0		1	1	1	2011-07-07		2016-10-27	0	0	0	0	0	0	0	0	0	0	0
35	64	1	150.9	48	21.0796	0	0	0	0	0	1	0	0	0	0	0	1	2013-06-25	2013-06-26	0	0	0	0.01	0			2013-06-28	2014-01-06	2016-12-14	1	0	0	0	0	0	0	0	0	1	0
36	64	0	165.6	65.1	23.7389	0	0	2	0	1	2	0	1	0	0	0	4	2014-05-26	2014-05-26	1	18	1	10	1	1	1	2014-06-20	2014-06-20	2016-12-27	0	0	0	0	0	0	0	0	0	0	0
37	80	1	151.6	56.6	24.6274	0	0	0	0	0	2	0	1	0	0	0	2	2013-07-02	2013-07-02	0	9	0	0	0			2013-07-05		2016-12-07	1	0	0	0	0	0	0	0	0	1	0
38	55	0	170	75.9	26.263	0	0	1	1	0	2	1	1	0	0	0	4	2014-01-13	2014-01-13	1	10	0	0.2	1	1	1	2014-02-13		2016-12-02	0	0	0	0	0	0	0	0	0	0	0
39	47	1	150.7	52	22.8969	0	0	0	0	1	1	0	0	0	0	0	1	2013-03-25	2013-03-25	1	17	1	0.43	1	1	1	2013-05-02	2013-05-02	2017-03-08	1	0	0	0	0	0	0	0	0	1	0
40	21	0	178.6	60.5	18.9667	0	0	0	2	0	2	0	0	0	0	0	2	2014-10-27	2014-10-27	0	0	0	0.18	0			2014-10-30		2016-11-29	0	0	0	0	0	0	0	0	0	0	0
41	19	1	160.4	52.2	20.2891	0	0	0	1	0	1	0	0	0	0	0	1	2013-05-13	2013-05-13	0	0	0	-0.01	0			2013-05-16		2016-12-29	1	1	0	1	0	0	0	0	0	1	0
42	63	0	160.2	60	23.379	0	0	2	0	1	1	0	1	0	0	0	1	2014-07-28	2014-07-28	1	11	0	0.07	1	1	1	2014-08-28	2016-05-25	2016-12-22	1	0	0	0	0	0	0	1	0	1	0
43	48	0	164.4	64	23.6797	0	0	2	2	0	2	0	0	0	0	0	3	2011-01-25	2011-01-25	0	0	0		0			2011-03-03		2016-10-06	0	0	0	0	0	0	0	0	0	0	0
44	36	1	169.2	52.8	18.4431	0	0	0	1	0	1	0	0	0	0	0	1		2016-06-01	2		0	0.01	0			2016-06-28	2016-06-28	2017-06-27	1	0	0	0	0	0	0	0	0	1	0
45	51	0	163	69	25.9701	0	0	2	1	0	1	0	0	0	1	0	2	2011-02-15	2011-02-15	0	0	0		0			2011-02-21	2011-02-21	2016-11-09	0	0	1	1	0	0	0	0	0	1	0
46	64	1	154	60	25.2994	0	0	0	0	0	2	0	1	0	0	0	4	2014-02-18	2014-02-18	1	10	0	0.22	1	1	1	2014-03-21		2016-12-06	1	0	0	0	0	0	0	0	0	1	0
47	56	1	150.4	49.5	21.8831	0	0	0	1	0	1	0	0	0	0	0	1	2011-05-17	2011-05-17	0	0	0		0			2011-05-19		2013-12-20	1	0	0	0	0	0	0	0	0	0	0
48	74	0	168	62	21.9671	0	0	2	1	1	1	0	0	0	0	1	1	2011-03-08	2011-03-08	0	0	0		0			2011-05-09	2012-12-05	2013-03-06	1	0	0	0	0	0	0	0	0	1	0
49	53	1	163	58.5	22.0181	0	0	0	1	0	2	0	0	0	0	0	1		2015-08-10	2		0	0.08	0			2015-10-05		2016-11-15	0	0	0	0	0	0	0	0	0	0	0
50	33	0	155.6	63.5	26.2274	0	0	0	1	0	2	0	0	0	0	0	4	2012-04-03	2012-04-03	1	15	1	0.58	1	1	1	2014-03-11		2016-11-17	0	0	0	0	0	0	0	0	0	0	0
51	56	1	157.9	59	23.664	0	0	0	0	0	1	0	0	0	1	0	1	2013-01-21	2013-01-21	0	0	0	0.05	0			2013-05-21		2016-12-07	0	0	0	0	0	0	0	0	0	1	0
52	56	1	131.7	60.6	34.9382	1	0	0	1	0	1	0	0	0	0	0	4	2014-07-22	2014-07-22	0	8	0	0.06	0			2014-07-25	2016-01-22	2016-12-26	1	1	0	1	0	0	0	0	0	0	0
53	49	1	155	48	19.9792	0	0	0	0	0	1	0	0	0	0	0	4		2015-04-14	2		0	0	0			2015-05-13		2017-01-03	1	0	0	0	0	0	0	0	0	0	0
54	71	0	164.6	74.6	27.5346	1	0	2	0	1	1	0	1	0	0	0	4	2013-05-20	2013-05-20	0	0	0	0.01	1	1	1	2013-12-03	2015-09-03	2017-01-05	0	0	0	0	0	0	0	0	0	0	0
55	46	1	162	57	21.7193	0	0	0	1	0	1	0	0	0	0	0	1	2011-11-14	2011-11-14	0	0	1	1.44	1	2	1	2011-12-06	2012-04-24	2017-01-05	1	0	0	0	0	0	0	0	0	1	0
56	53	1	163.3	66.9	25.0873	0	0	0	0	0	2	0	1	0	0	0	1	2012-10-16	2012-10-16	0	8	0	0.09	0			2012-10-19		2016-12-20	0	0	0	0	0	0	0	0	0	0	0
57	48	0	167.7	61.7	21.9391	0	0	2	1	0	2	0	1	0	0	0	2	2014-05-26	2014-05-26	0	0	0	-0.02	0			2014-05-29		2017-01-06	0	0	0	0	0	0	0	0	0	0	0
58	69	1	146.5	49.8	23.2035	0	0	0	0	1	1	0	0	0	0	1	1	2011-10-18	2011-10-18	0	0	0		0			2011-11-14	2012-02-23	2014-07-23	1	0	0	0	0	0	0	0	0	1	0
59	50	1	150	44	19.5556	0	0	1	1	0	1	0	0	0	0	0	3	2013-07-08	2013-07-08	1	27	0	0.06	1	1	1	2013-08-13		2016-11-21	1	0	0	0	0	0	0	0	0	0	0
60	59	1	156.3	74	30.291	0	0	0	0	0	2	0	1	0	0	0	2	2013-03-25	2013-03-25	1	26	1	2.07	1	1	1	2013-04-29	2014-05-27	2017-01-05	0	0	0	0	0	0	0	0	0	0	0
61	64	0	165.8	68.9	25.064	0	0	2	1	0	1	0	0	0	0	0	2	2012-04-10	2012-04-10	0	9	1	0.88	1	1	1	2012-05-14		2017-01-06	1	0	0	0	0	0	0	0	0	1	0
62	51	1	154.9	56.5	23.5475	1	0	1	1	1	1	0	0	0	0	0	1		2011-10-18	2		1	0.95	0			2011-10-20	2015-01-07	2016-12-15	1	0	0	0	0	0	0	0	0	1	0
63	58	1	148	52.2	23.8313	0	0	0	0	0	1	0	0	0	0	0	4		2015-08-24	2		0	-0.64	0			2015-09-17	2016-03-14	2017-01-02	1	0	0	0	0	0	0	0	0	1	0
64	49	0	172	52	17.5771	0	0	1	0	0	2	0	0	0	0	0	2	2011-09-27	2011-09-27	0	3	0		0			2011-09-29		2016-12-05	0	0	0	0	0	0	0	0	0	1	0
65	69	1	153.2	56.4	24.0304	0	0	0	0	0	1	0	0	0	0	0	1	2011-12-13	2011-12-13	0	0	0		0			2011-12-15		2016-11-28	1	0	0	0	0	0	0	0	0	1	0
66	51	1	165	92.9	34.123	0	0	0	1	0	1	0	0	0	0	0	1	2013-08-20	2013-08-20	0	0	0	0.01	0			2013-08-23	2014-03-28	2017-01-03	1	0	0	1	0	0	0	0	0	1	0
67	47	0	170.5	74.1	25.49	0	0	2	1	0	2	0	0	0	0	0	4	2014-08-26	2014-08-26	1	23	1	1.98	1	1	1	2014-09-29		2016-10-24	0	0	0	0	0	0	0	0	0	0	0
68	54	1	154.5	70.5	29.5347	0	0	0	1	0	1	0	0	0	0	0	4	2014-10-28	2014-10-31	0	0	0	0.18	0			2014-11-07		2016-12-07	1	0	0	0	0	0	0	0	0	1	0
69	61	0	166	62	22.4996	0	0	2	0	1	1	1	0	0	0	1	1	2012-08-28	2012-08-28	1	13	1	8.47	1	1	1	2012-09-25	2012-10-25	2016-12-09	1	0	0	0	0	0	0	0	0	1	0
70	50	1	161	53.6	20.6782	0	0	0	1	0	1	0	0	0	0	0	2	2014-09-22	2014-09-22	1	40	1	0.93	1	1	1	2014-10-30		2016-10-13	0	0	0	0	0	0	0	0	0	0	0
71	37	0	175.4	99.6	32.3743	0	0	1	1	0	2	0	0	0	0	0	2	2011-04-05	2011-04-05	1	10.5	0		1	1	1	2011-05-12		2016-11-03	0	0	0	0	0	0	0	0	0	0	0
72	35	1	136.5	63.5	34.0807	0	0	0	1	0	2	1	0	0	0	0	1	2012-12-17	2012-12-17	0	0	0	-0.01	0			2012-12-20		2016-10-31	0	0	0	0	0	0	0	0	0	1	0
73	60	1	167.1	70.3	25.1769	1	0	0	0	0	1	0	0	0	0	0	2	2013-06-18	2013-06-18	1	11	1	0.63	0			2013-06-21		2016-12-12	1	0	0	0	0	0	0	0	0	1	0
74	35	0	174.8	82.1	26.8695	0	0	1	1	0	2	0	0	0	0	0	3	2014-08-25	2014-08-25	1	12	0	0.05	1	1	1	2014-09-25	2015-03-23	2016-11-07	0	0	0	0	0	0	0	0	0	0	0
75	36	1	163.1	54.8	20.6003	0	0	0	1	1	1	0	0	0	0	0	1	2014-11-10	2014-11-10	0	0	0	0.11	0			2014-11-13		2016-11-08	0	0	1	0	0	0	0	0	0	0	0
76	56	1	169.3	63.8	22.2591	0	0	0	1	1	1	0	0	0	0	0	1	2014-05-19	2014-05-19	0	0	0	0.09	1	1	1	2014-06-24		2017-01-05	0	0	0	0	0	0	0	0	0	1	0
77	26	1	159.3	66.4	26.166	0	0	0	1	0	1	0	0	0	0	0	2	2012-03-06	2012-03-06	0	0	0	0	0			2012-03-08	2013-04-11	2016-12-22	0	1	0	0	0	0	0	0	0	1	0
78	52	1	148.9	62.7	28.2799	0	0	0	0	1	1	0	0	0	0	0	2	2014-07-07	2014-07-07	1	11	0	-0.08	1	1	1	2014-08-08	2016-04-08	2016-12-16	1	0	0	0	0	0	0	0	0	1	0
79	55	1	164.5	60.2	22.2467	0	0	0	1	0	1	0	0	0	0	0	4	2014-03-17	2014-03-17	1	12	1	5.96	1	1	1	2014-04-30		2017-01-05	1	0	0	0	0	0	0	0	0	1	0
80	66	0	151	44.6	19.5605	0	0	2	0	1	2	0	1	0	0	0	1	2012-11-12	2012-11-12	0	9	0	0.21	0			2012-12-13	2013-07-15	2014-10-08	0	0	0	0	0	0	0	0	0	0	0
81	51	1	168	64.8	22.9592	0	0	0	1	0	1	0	1	0	0	0	3	2011-12-27	2011-12-27	0	0	0	-0.68	0			2011-12-29	2016-07-07	2017-01-02	1	1	1	0	0	0	0	0	0	1	0
82	54	0	163.6	73.6	27.4986	0	0	2	1	0	2	0	1	0	0	0	2	2012-07-17	2012-07-17	1	19	1	10	1	1	1	2012-08-16		2016-10-17	0	0	0	0	0	0	0	0	0	0	0
83	68	1	164.8	67.1	24.7063	0	0	0	0	0	1	0	1	0	0	0	2	2011-11-15	2011-11-15	0	0	0		0			2011-11-24		2017-01-06	1	0	0	0	0	0	0	0	0	1	0
84	19	0	158	104.8	41.9805	0	0	0	1	0	2	1	1	0	0	0	4	2014-04-25	2014-04-23	0	0	0	-0.01	0			2014-04-28		2016-12-20	0	0	0	0	0	0	0	0	0	0	0
85	39	0	181.2	71	21.6243	0	0	1	1	0	2	0	0	0	0	0	2		2015-08-10	2		1	0.56	1	1	1	2015-11-03		2016-11-08	0	0	0	0	0	0	0	0	0	0	0
86	57	1	136.5	55.4	29.7334	0	0	0	1	0	1	0	0	0	0	0	4	2014-08-25	2014-08-25	0	0	1	0.49	1	1	1	2014-09-29	2015-06-22	2017-01-05	0	0	1	0	0	0	0	0	0	0	0
87	49	1	163.2	74.9	28.1217	0	0	0	1	0	2	0	0	0	0	0	4		2015-06-29	2		0	-0.17	0			2015-07-28		2016-12-07	0	0	0	0	0	0	0	0	0	0	0
88	83	0	167.4	53.7	19.163	0	0	1	2	1	1	0	0	0	0	0	1	2011-12-13	2011-12-13	0	0	0		1	1	1	2012-01-20	2013-02-15	2016-09-12	1	1	0	0	0	0	0	0	0	1	0
89	69	1	156.1	73.1	29.9993	0	0	0	0	0	1	0	1	0	0	0	4	2014-11-04	2014-11-04	0	0	0	0.08	0			2014-11-07		2017-01-05	1	1	0	0	0	0	0	0	0	1	0
90	49	1	152	61	26.4024	0	0	0	1	1	1	0	0	0	0	1	4		2015-12-10	2		0	0.03	0			2016-02-11	2016-05-31	2017-04-04	1	0	0	0	0	0	0	0	0	1	0
91	54	0	171.1	77	26.3021	0	0	1	0	0	2	0	0	0	0	1	2	2011-06-28	2011-06-28	1	13	0		1	1	1	2011-08-01	2013-08-30	2016-09-01	1	0	0	0	0	0	0	0	0	1	0
92	75	1	156	58.4	23.9974	1	0	0	2	1	1	0	0	0	0	0	1		2015-01-22	2		0	0.03	1	2	1	2015-03-24	2015-06-16	2016-11-21	1	0	0	0	0	0	0	0	0	1	0
93	53	0	163.9	73.3	27.2864	1	0	2	0	0	2	0	0	0	0	0	2	2013-08-20	2013-08-20	1	16	1	0.5	0			2013-08-23		2017-01-06	0	0	0	0	0	0	0	0	0	0	0
94	46	0	173	65	21.7181	0	0	2	1	0	2	0	0	0	0	0	2	2014-12-10	2014-12-24	0	0	0	-0.01	0			2012-12-27		2016-11-15	0	0	0	0	0	0	0	0	0	0	0
95	41	1	153.7	51.3	21.7155	0	0	0	1	0	1	0	0	0	0	0	1	2012-05-08	2012-05-08	0	0	0	0.01	0			2012-05-10	2012-06-12	2016-12-06	0	0	0	0	0	0	0	0	0	1	0
96	21	1	157	44.8	18.1752	0	0	0	1	0	1	0	0	0	0	0	4		2015-08-06	2		0	-0.27	0			2015-09-10	2016-06-02	2016-12-19	1	0	0	0	0	0	0	0	0	1	0
97	57	0	160	56	21.875	0	0	2	1	0	2	0	0	0	0	0	1		2011-12-20	1	11	0	0	1	1	1	2012-01-19		2016-11-17	0	0	0	0	0	0	0	0	0	0	0
98	57	1	159.7	56	21.9573	0	0	0	2	1	1	0	0	0	0	0	3	2012-12-03	2012-12-03	1	10	0	0.11	1	1	1	2013-02-27		2017-01-03	1	0	0	0	0	0	0	0	0	1	0
99	75	0	173	63	21.0498	0	0	2	2	0	2	1	1	0	0	0	1	2012-10-09	2012-10-09	1	15	1	0.44	1	1	1	2012-11-06	2013-04-01	2016-12-12	0	0	1	0	0	0	0	0	0	1	0
100	66	1	153.4	63.8	27.1125	0	0	0	0	1	1	0	0	0	0	0	2	2013-11-25	2013-11-25	1	19	1	5.34	1	1	1	2013-12-19	2014-12-11	2016-12-11	0	0	0	0	0	0	0	0	0	1	0
101	56	0	157	62	25.1532	0	0	1	0	1	1	0	0	0	0	0	1	2013-08-19	2013-07-18	0	0	1	2.74	1	1	1	2016-02-23		2017-02-24	1	0	0	0	0	0	0	0	0	1	0
102	38	0	172	47	15.887	0	0	1	1	0	2	0	0	0	0	0	2	2012-03-20	2012-03-20	1	13	0	0	1	1	1	2012-04-26	2014-04-24	2017-03-09	0	0	0	0	0	0	0	0	0	0	0
103	59	1	156.4	58	23.7113	0	0	0	1	0	1	0	1	0	0	0	1	2014-05-29	2014-05-30	0	0	0	0	0			2014-06-03	2015-05-13	2016-12-15	0	0	0	0	0	0	0	0	0	1	0
104	67	1	146.8	50.2	23.2944	0	0	0	2	1	1	0	0	0	0	0	4		2015-03-11	2		1	0.36	1	1	1	2015-06-03	2015-12-23	2016-11-30	1	0	0	0	0	0	0	0	0	1	0
105	57	0	161	49.9	19.2508	1	0	1	2	1	1	0	0	0	0	0	2	2012-10-23	2012-10-23	0	0	0	0	0			2012-10-25		2016-12-20	1	0	0	0	0	0	0	0	0	0	0
106	40	0	174	61.2	20.214	0	0	2	1	0	2	0	0	0	0	0	1	2013-11-25	2013-11-25	0	0	0	0	0			2013-12-12	2014-02-04	2016-12-23	0	0	0	0	0	0	0	0	0	0	0
107	69	1	146.7	52	24.2	0	0	0	0	0	1	0	0	0	0	0	1	2013-08-05	2013-08-05	0	0	0	0	0			2013-09-12	2016-06-23	2017-01-31	1	0	0	0	0	0	0	0	0	1	0
108	60	1	153.9	61.5	25.9656	0	0	0	2	0	1	0	0	0	0	0	1	2013-05-28	2013-05-15	0	5	0	0.02	0			2013-05-31		2016-10-10	1	0	0	0	0	0	0	0	0	1	0
109	47	0	169.5	63.8	22.2066	0	0	1	1	0	2	0	0	0	0	0	4	2013-12-09	2013-12-09	0	9	0	0	0			2013-12-12	2014-04-09	2016-10-19	0	0	0	0	0	0	0	0	0	0	0
110	32	0	178.9	83.4	26.0583	0	0	1	1	0	2	0	0	0	0	0	1	2011-03-22	2011-03-22	1	10.5	0		1	1	1	2012-05-11		2016-12-08	0	0	0	0	0	0	0	0	0	0	0
111	74	1	145.8	58.6	27.5666	0	0	0	0	1	1	0	0	0	0	0	4	2014-08-26	2014-08-26	1	26	1	10	1	1	1	2014-09-24		2016-11-09	1	0	0	0	0	0	0	0	0	1	0
112	43	1	162.9	64.7	24.3816	0	0	0	1	0	1	0	0	0	0	0	1	2012-08-21	2012-08-21	0	9	1	0.46	1	1	1	2012-10-16		2016-11-08	1	0	0	0	0	0	0	0	0	0	0
113	59	1	156.1	63.3	25.9775	0	0	0	0	0	1	0	0	0	0	0	4		2015-11-04	2		0	0	0			2015-12-22		2016-12-22	1	0	0	0	0	0	0	0	0	1	0
114	61	1	165.3	71.7	26.2406	1	0	0	0	1	1	0	0	0	0	0	4	2014-07-22	2014-07-22	1	52	1	8.29	1	1	1	2014-08-26		2016-12-14	1	0	0	1	0	0	0	0	0	1	0
115	57	1	156	48	19.7239	0	0	0	1	0	1	0	0	0	0	0	2	2011-11-22	2011-11-22	0	0	1	2.47	1	1	1	2011-12-20		2017-01-17	1	0	0	0	0	0	0	0	0	1	0
116	44	0	164.1	71.8	26.6629	1	0	0	1	1	2	0	0	0	0	0	2	2013-10-28	2013-10-30	1	17	1	10	0			2013-10-31		2016-11-07	0	0	0	0	0	0	0	0	0	0	0
117	61	1	144.3	52.5	25.2131	0	0	0	1	0	1	0	1	0	0	0	3	2011-06-28	2011-06-28	1	13	1	0.58	1	1	1	2011-07-28	2013-06-19	2017-01-18	0	0	0	0	0	0	0	0	0	1	0
118	65	0	160	58.4	22.8125	0	0	1	0	0	1	1	1	0	0	0	1	2012-08-21	2012-08-21	0	0	1	0.89	1	2	1	2012-09-21		2016-10-18	0	0	1	0	0	0	0	0	0	1	0
119	61	1	113.2	47.5	37.0681	0	0	1	1	0	1	0	0	0	0	0	1		2015-05-26	2		0	-0.03	0			2015-06-23	2015-09-30	2016-12-12	1	0	0	0	0	0	0	0	0	1	0
120	47	1	158.5	61.4	24.4405	0	0	0	1	0	1	0	0	0	0	0	4	2014-01-20	2014-01-20	0	0	0	0.01	0			2014-03-20	2014-05-26	2017-01-19	1	0	0	0	0	0	0	0	0	1	0
121	65	0	165.5	70	25.5565	0	0	2	0	0	2	0	0	0	0	0	2	2013-08-19	2013-08-19	1	18	1	7.51	1	1	1	2013-09-17		2017-01-17	0	0	0	0	0	0	0	0	0	0	0
122	27	0	174	70.9	23.4179	0	0	1	1	0	2	0	0	0	0	0	1	2011-10-25	2011-10-25	1	10	0		1	1	1	2011-11-17		2016-10-18	0	0	0	0	0	0	0	0	0	0	0
123	56	1	153.7	43.5	18.4137	0	0	0	1	0	1	0	0	0	0	0	1	2012-08-28	2012-08-28	0	0	0		0			2012-06-19		2016-12-22	1	0	0	0	0	0	0	0	0	0	0
124	44	1	163	71.5	26.9111	0	0	0	1	1	1	0	0	0	1	0	1	2011-10-25	2011-10-25	1	13	1	3.76	1	1	1	2011-12-01		2016-11-08	0	0	0	1	0	0	0	0	0	0	0
125	78	1	145.1	52.8	25.0784	0	0	0	0	0	1	0	0	0	0	0	1	2013-11-25	2013-11-25	0	0	0	0.06	0			2013-11-28	2014-02-20	2017-02-20	1	0	0	0	0	0	0	0	0	1	0
126	52	0	170	79.6	27.5433	0	0	0	1	0	1	0	0	0	0	0	2	2012-05-22	2012-05-22	1	11	0	0.03	1	1	1	2012-06-20	2012-09-17	2016-12-15	1	0	0	0	0	0	0	0	0	1	0
127	52	1	165.5	48.3	17.634	0	0	0	1	0	2	0	0	0	0	0	4		2016-02-23	2		1	0.42	1	1	1	2016-06-23		2017-06-08	0	0	0	0	0	0	0	0	0	0	0
128	43	1	154.2	44.9	18.8833	0	0	0	1	0	1	0	0	0	0	0	2	2011-11-15	2011-11-15	0	0	0		0			2011-11-17	2014-03-19	2016-12-21	1	0	0	0	0	0	0	0	0	0	0
129	31	0	172.2	75.1	25.3264	0	0	1	1	0	2	0	0	0	0	0	2	2011-03-08	2011-03-08	0	0	0		0			2011-03-10		2017-01-02	0	0	0	0	0	0	0	0	0	0	0
130	51	1	159.2	54.8	21.6219	0	0	0	1	0	1	0	0	0	0	0	2	2011-05-17	2011-05-17	1	11	1	1.68	1	2	1	2011-06-16	2012-04-24	2014-05-08	1	0	0	0	0	0	0	0	0	1	0
131	65	0	169.6	49.2	17.1046	0	0	2	1	0	1	0	0	0	0	0	4		2016-06-27	2		0	0.13	0			2016-08-22	2016-10-17	2017-04-17	1	0	0	0	0	0	0	0	0	1	0
132	54	0	160	66	25.7812	0	0	2	1	0	2	0	0	0	0	0	3	2014-08-26	2014-08-26	0	8	0	0.09	0			2014-08-29		2016-11-21	0	0	1	0	0	0	0	0	0	0	0
133	46	1	151.5	61.1	26.6205	0	0	0	1	0	2	0	0	0	0	0	4		2015-11-18	2		1	1.85	1	1	1	2016-01-19		2017-03-21	0	0	0	0	0	0	0	0	0	0	0
134	58	1	144.7	48	22.9247	0	0	0	1	0	1	0	1	0	0	0	3	2011-03-08	2011-03-08	0	0	0		0			2011-03-10	2013-02-12	2017-01-16	1	0	0	0	0	0	0	0	0	1	0
135	72	1	149.8	42	18.7165	0	0	0	0	0	1	0	0	0	0	0	3	2013-12-16	2013-12-16	0	0	0	0.03	0			2014-05-26	2016-09-12	2017-01-16	1	0	0	0	0	0	0	0	0	1	0
136	46	1	160.5	54.4	21.1178	0	0	0	2	0	1	0	0	0	0	0	4		2015-03-09	2		2		1	1	1	2015-05-19		2016-12-27	1	0	0	0	0	0	0	0	0	1	0
137	42	0	172.3	61	20.5475	0	0	1	1	0	2	0	0	0	0	0	1		2015-10-13	2		0	0.04	0			2016-01-26		2017-03-07	0	0	0	0	0	0	0	0	0	0	0
138	66	1	161	60.5	23.3401	0	0	0	0	0	1	0	0	0	0	0	1	2013-10-28	2013-10-17	0	0	0	0.05	0			2013-10-31	2013-12-23	2016-11-30	0	0	0	0	0	0	0	0	0	1	0
139	34	0	177.1	80.9	25.7936	0	0	1	1	0	2	0	0	0	0	0	2	2014-11-18	2014-11-18	1	13	0	0.01	1	1	1	2014-12-19		2017-01-16	0	0	1	0	0	0	0	0	0	0	0
140	44	0	173	72.2	24.1238	0	0	1	1	0	2	0	0	0	0	0	2		2016-05-24	2		0	0.01	0			2016-06-28		2017-06-29	0	0	0	0	0	0	0	0	0	0	0
141	62	1	153.3	55.4	23.5736	1	0	0	0	0	1	0	0	0	0	0	1	2011-06-28	2011-06-28	1	13	0		1	1	1	2011-07-28	2011-09-27	2016-08-16	1	0	0	1	0	0	0	0	0	1	0
142	31	0	168.1	70.5	24.949	0	0	2	1	0	1	0	0	0	0	0	1		2016-05-17	2		0	0	0			2016-06-21		2017-06-20	1	0	0	0	0	0	0	0	0	1	0
143	42	1	157.6	56.9	22.9087	0	0	1	1	1	2	0	0	0	0	0	2	2013-11-25	2015-11-25	0	7	0	0.04	0			2014-07-15	2016-01-28	2016-08-10	0	0	1	0	0	0	0	0	0	0	0
144	43	1	167	61.8	22.1593	1	0	0	1	1	1	0	0	0	0	0	1		2015-02-02	2		1	2.77	1	1	1	2015-03-10		2016-11-30	1	0	0	0	0	0	0	0	0	0	0
145	68	1	154.4	51.3	21.519	0	0	0	0	1	1	0	1	0	0	0	1	2013-05-14	2013-05-14	0	0	0	0.01	0			2014-01-13	2014-03-10	2017-01-20	1	0	0	0	0	0	0	0	0	1	0
146	52	1	164.1	57.2	21.2412	0	0	0	1	0	1	0	1	0	0	0	2		2012-04-03	0	0	0	-0.03	0			2012-06-20	2012-09-21	2017-01-24	1	0	0	0	0	0	0	0	0	1	0
147	50	1	149.9	48.2	21.4508	0	0	0	1	0	1	0	0	0	0	0	4		2015-12-18	2		0	-0.01	0			2016-05-31	2016-10-26	2017-04-25	1	0	0	0	0	0	0	0	0	1	0
148	56	1	157.4	58.5	23.6127	0	0	0	1	0	1	0	0	0	0	0	2	2013-12-02	2013-12-02	0	0	0	0	0			2013-12-05	2014-05-12	2017-01-13	1	0	0	0	0	0	0	0	0	1	0
149	24	0	187.8	77.4	21.9457	0	0	1	1	0	2	0	0	0	0	0	1	2013-05-20	2013-05-20	0	0	0	-0.01	0			2013-05-23		2016-10-12	0	0	0	0	0	0	0	0	0	0	0
150	51	1	158.8	62	24.5862	0	0	0	0	0	1	0	0	0	0	0	2		2015-08-17	2		1	6.97	1	1	1	2015-11-27	2016-06-24	2016-12-30	1	0	0	0	0	0	0	0	0	1	0
151	59	1	150	49.8	22.1333	0	0	0	1	0	2	0	0	0	0	0	3		2015-09-15	2		0	0.07	0			2015-10-20		2017-01-19	0	0	1	0	0	0	0	0	0	0	0
152	33	0	170	80	27.7	0	0	0	1	0	2	0	0	0	0	0	2	2011-01-25	2011-01-25	0	0	0		0			2011-01-31		2014-01-29	0	0	0	0	0	0	0	0	0	0	0
153	33	0	172.2	75.1	25.3264	0	0	2	1	0	2	0	0	0	0	0	1	2011-10-25	2011-10-25	1	10.3	0		1	1	1	2011-11-22		2017-01-10	0	0	1	0	0	0	0	0	0	0	0
154	43	1	155.8	52.5	21.6284	0	0	0	1	0	2	0	0	0	0	0	4		2016-02-02	2		0	0.05	0			2016-03-08		2017-04-04	0	0	1	0	0	0	0	0	0	1	0
155	45	0	163.4	70.6	26.4424	0	0	0	2	0	1	0	0	0	0	0	4	2014-10-13	2014-10-13	0	5	0	0.15	0			2014-10-15	2016-02-24	2016-12-29	1	0	0	0	0	0	0	0	0	1	0
156	35	1	158.2	55.8	22.2957	0	0	0	2	0	2	0	0	0	0	0	2	2014-04-07	2014-04-10	1	20	1	10	1	1	1	2014-05-22		2017-01-20	0	0	0	0	0	0	0	0	0	0	0
157	60	1	156.7	57	23.2133	0	0	0	1	0	1	0	0	0	0	0	1	2013-05-13	2013-05-13	0	6	1	0.81	1	1	1	2013-06-28	2013-11-13	2017-01-18	1	0	0	0	0	0	0	0	0	1	0
158	45	0	178	73.8	23.2925	0	0	0	1	0	2	0	0	0	0	0	4	2014-02-10	2014-02-10	1	16	1	2.77	1	1	1	2014-03-10		2016-12-01	0	0	0	0	0	0	0	0	0	0	0
159	39	1	159	41	16.2177	0	0	0	2	0	1	0	0	0	0	0	4		2015-05-28	2		0	0.01	0			2015-07-16		2016-11-07	1	0	0	0	0	0	0	0	0	0	0
160	56	1	159	63.9	25.2759	0	0	0	0	0	1	0	0	0	0	0	4	2014-03-10	2014-02-24	0	9	1	1.64	1	2	1	2014-04-15	2014-10-13	2016-12-26	1	0	0	0	0	0	0	0	0	1	0
161	43	0	165	53.5	19.6511	0	0	0	1	0	2	0	0	0	0	0	2		2014-10-31	2		0	0.15	0			2015-02-02		2017-01-26	0	0	0	0	0	0	0	0	0	0	0
162	57	0	173.9	89.7	29.6615	0	0	0	1	0	2	0	0	0	0	0	2		2015-07-06	2		0	0.11	0			2015-11-16		2017-05-10	0	0	0	0	0	0	0	0	0	0	0
163	63	0	161	55.6	21.4498	0	0	2	1	0	1	0	0	0	1	0	1	2013-04-01	2013-04-01	0	0	0	0.08	0			2013-04-04	2013-09-03	2017-01-24	1	0	0	0	0	0	0	0	0	1	0
164	20	0	176.1	66.9	21.5728	0	0	0	1	0	2	0	0	0	0	0	2	2012-01-10	2012-01-10	0	0	0	-0.01	0			2012-01-12	2012-04-09	2016-12-20	0	0	0	0	0	0	0	0	0	0	0
165	53	0	180	85.7	26.4506	1	0	2	1	1	2	0	0	0	0	0	1		2015-10-26	2		0	-0.01	0			2015-12-31	2016-03-25	2017-02-07	0	0	0	0	0	0	0	0	0	0	0
166	36	1	164.5	43	15.8905	0	0	0	1	0	1	0	0	0	0	0	2	2008-01-07	2011-05-24	1	20	1	3.94	1	1	1	2011-06-24	2011-12-23	2017-01-16	0	1	0	0	0	0	0	0	0	1	2	2016-04-25	58
167	41	1	157.3	54.8	22.1474	0	0	0	1	0	1	0	0	0	0	0	4		2014-12-19	2		1	4.1	1	1	1	2015-02-24		2017-01-16	1	0	0	0	0	0	0	0	0	1	0
168	76	0	163.8	66.6	24.8226	0	0	2	1	0	1	0	0	0	0	0	1	2012-08-28	2012-08-28	0	0	0		0			2012-08-30	2012-11-22	2015-09-22	0	0	0	0	0	0	0	0	0	1	0
169	63	0	169.2	69.9	24.4161	0	0	2	1	0	1	0	0	0	0	0	4	2014-11-18	2014-10-14	0	0	1	3.99	1	1	1	2014-12-02		2017-01-16	1	0	0	1	0	0	0	0	0	1	0
170	32	1	161.7	51.9	19.8494	0	0	0	1	0	2	0	0	0	0	0	4	2013-12-02	2013-12-02	0	7	0	0.01	0			2013-12-05		2017-01-24	0	0	0	0	0	0	0	0	0	1	0
171	34	0	173.3	79.2	26.3711	0	0	2	2	0	2	0	0	0	0	0	4		2015-06-02	2		0	0	0			2015-07-07		2017-01-04	0	0	0	0	0	0	0	0	0	0	0
172	59	0	163	60.2	22.658	0	0	1	1	1	1	0	0	0	0	0	1		2015-07-22	2		0	0.31	1	1	1	2016-03-09		2017-06-20	1	0	0	0	0	0	0	0	0	1	0
173	36	1	160.6	68.7	26.6358	0	0	0	1	0	1	0	0	0	0	0	3	2011-11-08	2011-11-08	0	0	0		0			2011-11-14	2014-04-21	2015-04-13	1	0	0	0	0	0	0	0	0	0	0
174	20	0	178	71.9	22.6928	0	0	0	1	0	2	0	0	0	0	0	2	2012-06-26	2012-06-26	0	0	0	0.01	0			2012-06-28		2016-12-19	0	0	1	0	0	0	0	0	0	0	0
175	59	0	158.4	66.6	26.5438	0	0	0	2	1	2	0	0	0	0	0	2		2015-12-11	2		1	10	1	1	1	2016-02-02		2017-03-07	0	0	0	0	0	0	0	0	0	0	0
176	56	0	125.9	62.5	39.4302	0	0	2	1	0	2	0	1	0	0	0	3	2012-07-24	2012-07-24	1	12	0	0	1	1	1	2012-08-23	2012-11-29	2016-11-16	0	0	1	0	0	0	0	0	0	0	0
177	25	1	170.4	62	21.3527	0	0	1	1	0	2	0	0	0	0	0	2	2011-05-24	2011-05-24	1	15	0		1	1	1	2011-06-30	2014-12-04	2017-01-02	0	0	0	0	0	0	0	0	0	0	0
178	50	1	159.9	42.8	16.7397	0	0	0	1	0	1	0	0	0	0	0	2	2014-06-30	2014-06-30	1	18	1	1.35	1	1	1	2014-08-28	2014-12-26	2017-02-02	1	0	0	0	0	0	0	0	0	1	0
179	53	1	156.4	50	20.4407	0	0	0	1	0	1	0	0	0	0	0	4		2014-11-13	2		0	-0.05	0			2014-12-11		2017-01-16	1	0	0	0	0	0	0	0	0	0	0
180	56	1	156.8	73	29.6914	0	0	0	1	0	1	0	1	0	0	0	4		2015-10-30	2		0	0.34	0			2015-12-03		2016-12-22	1	0	0	0	0	0	0	0	0	1	0
181	77	0	152	67.8	29.3456	0	0	0	2	0	2	0	1	0	0	0	1	2012-07-03	2012-07-02	1	10.5	0	0.19	1	1	1	2012-07-11		2016-11-30	0	0	0	0	0	0	0	0	0	1	0
182	53	1	155.1	55.7	23.1543	0	0	0	1	0	1	0	0	0	0	0	2	2013-09-02	2013-08-19	1	14	1	5.4	1	1	1	2013-10-10	2014-11-20	2017-01-17	1	0	0	0	0	0	0	0	0	1	0
183	69	0	172	66.9	22.6136	1	0	2	0	1	1	1	1	0	0	0	3	2013-08-19	2013-08-19	0	0	0	0.15	0			2013-09-30	2015-03-18	2017-01-11	1	0	0	0	0	0	0	0	0	1	0
184	32	1	170	72	24.9135	0	0	0	1	0	1	0	0	0	0	0	2	2013-04-08	2013-04-08	0	0	0	0.01	0			2013-04-11	2016-01-21	2017-02-09	1	0	0	0	0	0	0	0	0	0	0
185	71	1	134.1	49.9	27.7487	0	0	0	1	0	1	0	0	0	0	0	4	2014-07-01	2014-07-01	0	0	0	0.12	0			2014-07-04		2016-12-06	1	0	0	0	0	0	0	0	0	1	0
186	58	1	153	52	22.2137	0	0	0	1	1	1	0	0	0	0	0	4	2014-07-22	2014-07-22	0	0	0	0.03	0			2014-07-25		2016-12-15	1	0	0	1	0	0	0	0	0	0	0
187	44	1	158.5	62.8	24.9978	0	0	0	2	0	1	0	0	0	0	0	1		2015-10-06	2		1	0.8	1	1	1	2015-12-21	2016-01-18	2017-01-24	1	0	0	1	0	0	0	0	0	1	0
188	49	1	153	57	24.3496	0	0	1	1	0	1	0	0	0	0	0	1	2012-01-10	2012-01-10	0	7	0	0	0			2012-01-12	2012-04-19	2017-02-09	1	0	0	0	0	0	0	0	0	1	0
189	55	1	161	53	20.4467	0	0	0	1	0	1	0	0	0	0	0	2	2013-07-08	2013-07-08	0	0	0	-0.1	0			2013-07-11	2013-11-25	2017-01-04	1	0	0	0	0	0	0	0	0	1	0
190	68	1	152	50	21.6413	0	0	0	2	1	1	0	0	0	0	1	2	2012-06-26	2012-06-26	0	0	0	0.02	0			2012-06-28		2014-05-21	1	0	0	0	0	0	0	0	0	1	0
191	56	1	140.8	47.2	23.8088	0	0	0	1	0	1	0	0	0	0	0	4	2014-04-22	2014-04-21	0	0	1	5.84	1	1	1	2014-05-30		2017-02-06	1	1	0	1	0	0	0	0	0	1	0
192	46	0	166	77	27.9431	0	0	1	1	0	2	0	0	0	0	0	2	2013-12-16	2013-12-16	1	15	0	0.16	1	1	1	2014-01-24	2014-03-20	2015-10-30	0	0	0	0	0	0	0	0	0	0	0
193	62	0	171.2	74.1	25.282	0	0	2	0	0	2	1	0	0	0	0	4	2014-07-08	2014-07-08	1	13	0	0.06	1	1	1	2014-08-08		2017-01-20	0	0	1	0	0	0	0	0	0	0	0
194	60	1	150	53.1	23.6	0	0	0	1	1	1	0	0	0	0	1	4		2015-06-29	2		1	0.61	1	1	1	2015-08-25		2016-12-20	1	0	0	0	0	0	0	0	0	1	0
195	70	1	151.6	58.8	25.5846	1	0	0	2	0	1	0	0	0	0	0	1	2014-08-26	2014-08-26	0	0	1	0.9	1	1	1	2014-09-29		2016-11-10	1	1	0	0	0	0	0	0	0	1	0
196	26	0	175.7	83.9	27.1781	0	0	0	1	0	2	0	0	0	0	0	3	2012-10-09	2012-10-09	0	6	0	-0.01	0			2012-12-10	2016-08-02	2017-02-17	0	0	0	0	0	0	0	0	0	0	0
197	43	0	170	70	24.2215	0	0	1	1	0	2	0	0	0	0	0	1		2013-12-03	2		0	0.03	0			2014-01-02		2016-12-28	0	0	0	0	0	0	0	0	0	0	0
198	52	1	150.3	48.6	21.5139	0	0	0	1	0	2	0	0	0	0	0	3	2013-05-20	2013-05-20	0	0	0	0.02	0			2013-06-04		2017-01-23	0	0	0	0	0	0	0	0	0	0	0
199	63	1	151	62.3	27.3234	0	0	0	0	0	1	0	0	0	0	0	1	2014-10-21	2014-10-21	0	0	0	0.09	0			2014-11-21	2015-04-13	2017-02-06	1	0	0	1	0	0	0	0	0	1	0
200	35	0	170.1	63	21.7737	0	0	0	1	0	2	0	0	0	0	0	2		2015-03-10	2		0	0.05	0			2015-04-22		2016-11-21	0	0	0	0	0	0	0	0	0	0	0
201	54	1	154	63.5	26.7752	0	0	0	1	0	1	0	1	0	0	0	4	2014-01-20	2014-01-22	0	0	0	-0.01	0			2014-01-23	2014-03-20	2017-02-28	1	0	0	0	0	0	0	0	0	1	0
202	65	0	165	64	23.5078	0	0	2	0	0	2	0	1	0	0	0	2	2013-12-16	2013-12-16	1	14	1	3.77	1	1	1	2014-01-24		2017-02-13	1	0	0	0	0	0	0	0	0	1	0
203	30	0	178	82	25.8806	0	0	1	1	0	2	0	0	0	0	0	1		2015-08-25	2		0	0	0			2015-12-29		2017-02-21	0	0	0	0	0	0	0	0	0	0	0
204	61	1	158.7	51.3	20.3687	0	0	0	1	0	1	0	0	0	0	0	1		2016-02-17	2		0	0.09	0			2016-03-29		2017-04-26	1	0	0	0	0	0	0	0	0	1	0
205	30	0	168.1	69.1	24.4536	0	0	1	1	0	2	0	0	0	0	0	1		2014-12-23	2		0	0	0			2015-01-20		2016-12-20	0	0	0	0	0	0	0	0	0	0	0
206	41	1	158.7	62.7	24.8951	0	0	0	1	0	1	0	0	0	0	0	1	2011-07-26	2011-07-26	0	0	0		0			2011-07-29	2013-06-12	2017-03-14	0	1	0	0	0	0	0	0	0	0	0
207	39	0	167.3	66.2	23.6519	0	0	0	2	0	2	0	0	0	0	0	2		2015-04-10	2		0	0	0			2015-05-22		2017-03-02	0	0	0	0	0	0	0	0	0	0	0
208	62	1	148.4	56.7	25.7463	0	0	0	0	0	1	0	1	0	0	0	4		2014-11-19	2		1	1.09	1	2	1	2015-01-27	2015-07-28	2016-05-17	0	0	0	0	0	0	0	0	0	0	0
209	69	0	170.6	65.5	22.5052	1	0	0	0	1	1	0	0	0	0	0	1	2012-07-03	2012-07-05	1	23	1	1.96	1	1	1	2012-08-09	2012-11-01	2017-02-16	1	0	0	0	0	0	0	0	0	1	0
210	55	1	154.2	48.3	20.3132	0	0	0	0	0	1	0	0	0	0	0	2	2014-10-27	2014-10-27	0	8	0	0.09	0			2014-10-30	2014-10-30	2015-10-15	1	0	0	0	0	0	0	0	0	1	0
211	59	1	151.8	43.1	18.704	1	0	0	0	0	1	0	0	0	0	0	1	2013-01-08	2013-01-08	0	0	1	0.35	1	2	1	2013-02-22	2016-11-23	2017-01-16	1	0	0	0	0	0	0	0	0	1	0
212	41	0	168.1	54.7	19.3576	0	0	0	1	0	2	0	0	0	0	0	3	2011-08-16	2011-08-16	0	0	0		0			2011-08-18		2017-03-06	0	0	1	0	0	0	0	0	0	0	0
213	43	0	158.4	57.5	22.917	0	0	1	1	0	2	0	0	0	0	0	2	2014-11-11	2014-11-11	0	2	1	0.36	1	1	1	2015-01-09	2015-04-03	2016-05-27	0	0	0	0	0	0	0	0	0	0	0
214	34	1	166.6	56	20.1761	0	0	0	1	0	1	0	0	0	0	0	1	2012-05-15	2012-05-15	1	14	0	0	1	1	1	2012-07-09		2017-03-09	1	0	0	0	0	0	0	0	0	1	0
215	58	1	146.5	54	25.1605	0	0	0	0	0	1	0	1	0	0	0	1	2014-04-07	2014-03-18	0	0	0	0.05	0			2014-06-26	2014-07-24	2017-02-23	1	0	0	0	0	0	0	0	0	1	0
216	25	0	170	68	23.5294	0	0	1	1	0	2	0	0	0	0	0	2		2015-01-09	2		0	0.3	0			2015-02-06		2017-02-02	0	0	0	0	0	1	0	0	0	0	0
217	63	0	174.4	84.2	27.6834	1	0	1	1	1	1	1	1	0	0	0	3		2015-11-03	2		0	0.14	0			2016-03-10		2017-04-13	1	0	0	0	0	0	0	0	0	0	0
218	39	1	163.2	54.7	20.5375	0	0	2	1	0	1	0	0	0	0	0	2	2011-03-08	2011-03-08	0	0	0		0			2011-03-10	2011-07-15	2017-01-10	1	0	0	0	0	0	0	0	0	1	0
219	58	1	154	65.4	27.5763	0	0	0	1	0	1	0	1	0	0	0	1	2012-05-08	2012-05-08	0	0	1	1.13	1	1	1	2012-07-11	2012-09-07	2017-01-03	0	0	0	0	0	0	0	0	0	0	0
220	42	1	169.2	69.4	24.2415	0	0	0	1	1	1	0	0	0	0	0	4	2014-06-10	2014-06-10	0	0	1	2.48	1	1	1	2014-07-08		2017-03-02	1	0	0	1	0	0	0	0	0	1	0
221	37	1	158.5	62.9	25.0376	0	0	0	1	0	1	0	0	0	0	0	1	2013-10-07	2013-08-13	1	12	0	-5.48	1	1	1	2013-11-07		2017-02-09	1	0	0	0	0	0	0	0	0	1	0
222	34	1	173.4	91.2	30.3317	0	0	0	1	0	1	0	0	0	0	0	4	2014-08-25	2014-07-29	0	0	1	5.85	1	1	1	2014-09-23		2017-03-02	1	0	0	0	0	0	0	0	0	1	0
223	57	1	152	45	19.4771	0	0	0	1	0	1	1	1	1	0	0	4	2014-07-28	2014-06-27	0	0	0	-0.02	0			2015-01-16	2015-12-10	2017-03-21	0	0	0	1	0	0	0	0	0	1	0
224	45	0	176.6	69.3	22.2204	0	0	2	1	0	2	0	0	0	0	0	1	2011-03-08	2011-03-08	1	11.5	0		1	1	1	2011-04-15		2017-03-24	1	0	0	0	0	0	0	0	0	1	0
225	60	1	155.1	54.2	22.5308	0	0	0	1	0	1	0	0	0	0	0	1	2011-03-22	2011-03-22	0	7	0		0			2011-03-25	2015-09-07	2017-03-24	1	0	0	1	0	0	0	0	0	1	0
226	67	1	158.1	75.7	30.2853	0	0	0	0	1	1	0	0	0	0	0	1	2013-07-22	2013-07-22	0	0	0	0.07	0			2013-07-25	2013-10-16	2017-03-14	0	1	0	0	0	0	0	0	0	1	0
227	78	1	145	60.5	28.7753	0	0	0	0	0	1	0	0	0	0	0	1	2014-06-02	2014-05-12	0	0	0	0.01	0			2015-01-26		2017-03-06	0	0	0	0	0	0	0	0	0	1	0
228	40	1	166.2	87.4	31.6409	0	0	0	1	0	1	0	0	0	1	0	3	2014-05-27	2014-05-27	1	32	0	0.01	1	1	1	2014-06-25		2017-02-22	0	0	1	0	0	0	0	0	0	1	0
229	57	1	155.2	68.05	28.2517	0	0	0	1	0	1	0	0	0	0	0	1	2013-06-04	2013-06-04	0	0	0	0.1	0			2013-06-07	2013-06-07	2017-01-12	0	1	0	0	0	0	0	0	0	1	0
230	25	0	182.3	95.1	28.6159	0	0	0	0	0	2	0	0	0	0	0	3		2015-11-04	2		0	0	0			2015-11-27		2017-01-25	0	0	0	0	0	0	0	0	0	0	0
231	48	1	153.2	56.8	24.2009	0	0	2	1	0	1	0	0	0	0	0	1	2011-12-20	2011-12-20	0	6	0	0.01	0			2011-12-23	2014-09-12	2017-03-06	1	1	0	0	0	0	0	0	0	1	0
232	40	1	164.3	82.7	30.6359	0	0	2	1	0	1	0	0	0	0	0	1	2012-07-10	2012-07-10	1	18	1	0.49	1	1	1	2012-08-09	2012-11-01	2017-02-21	0	0	0	0	0	0	0	0	0	0	0
233	55	0	160.9	53.7	20.7426	0	0	0	1	0	2	0	0	0	0	0	1	2011-03-14	2011-03-14	1	10	2		1	1	1	2011-04-22		2017-01-17	1	0	0	0	0	0	0	0	0	0	0
234	43	0	169.6	64.5	22.4237	0	0	1	1	0	2	0	0	0	0	0	4	2014-03-31	2014-03-31	1	10	0	0.43	1	1	1	2014-05-31	2014-05-31	2017-01-26	0	0	0	0	0	0	0	0	0	0	0
235	44	1	153	59.6	25.4603	0	0	0	1	0	1	0	0	0	0	0	1	2012-04-24	2012-04-24	0	0	0	-0.02	0			2012-04-26		2017-03-16	1	0	0	0	0	0	0	0	0	1	0
236	44	1	150	50.9	22.6222	0	0	0	1	0	1	0	0	0	0	0	1	2012-02-21	2012-02-21	0	0	0		0			2012-02-23	2012-05-24	2017-03-27	1	0	0	0	0	0	0	0	0	1	0
237	35	0	165.9	70.8	25.7241	0	0	2	1	0	2	0	0	0	0	0	1	2012-04-10	2012-04-10	0	0	0	0.04	0			2012-04-16	2012-05-14	2014-06-18	0	0	0	0	0	0	0	0	0	0	0
238	68	1	153	83.3	35.5846	0	0	0	1	0	1	0	0	0	0	0	1		2014-10-27	2		1	0.57	1	1	1	2014-12-30	2015-07-02	2017-03-09	1	0	0	0	0	0	0	0	0	1	0
239	49	1	155.5	45	18.6102	0	0	0	1	0	1	0	0	0	0	0	1	2012-08-07	2012-08-07	0	6	0	0	0			2012-08-09		2017-01-17	1	0	0	0	0	0	0	0	0	0	0
240	57	1	150	49	21.7778	0	0	0	1	0	1	0	0	0	0	0	3	2011-06-07	2011-06-07	0	0	0		0			2011-08-04	2012-04-05	2016-12-15	0	1	0	0	0	0	0	0	0	1	0
241	61	1	146.9	61.2	28.3601	0	0	0	1	0	1	0	0	0	0	0	2	2013-10-08	2013-08-27	1	18	0	0.15	1	1	1	2013-01-07	2014-05-08	2015-09-22	1	0	0	0	0	0	0	0	0	1	0
242	62	0	165.4	60.2	22.0052	1	0	1	2	0	1	0	1	0	0	0	3	2013-05-13	2013-05-13	0	0	0	0.04	0			2014-05-12		2017-01-02	1	0	0	0	0	0	0	0	0	1	0
243	65	1	159.2	58.8	23.2002	0	0	0	1	0	2	0	1	0	0	0	3	2013-09-03	2013-09-03	0	0	0	0.01	0			2013-09-05	2015-03-10	2017-03-09	0	0	1	0	0	0	0	0	0	1	0
244	22	0	172.3	67.8	22.8381	0	0	1	1	0	2	0	0	0	0	0	2	2014-04-07	2014-04-09	0	0	0	-0.02	0			2014-04-10		2017-03-03	0	0	0	0	0	0	0	0	0	0	0
245	44	0	171.9	80.7	27.31	0	0	2	1	0	1	0	0	0	0	0	1		2015-02-10	2		0	0.32	0			2015-03-17	2015-12-22	2017-03-14	1	0	0	1	0	0	0	0	0	1	0
246	51	1	160	95.9	37.4609	1	0	0	0	1	1	1	1	0	1	0	1	2014-07-15	2014-07-15	1	25	0	0.02	0			2014-07-18		2017-03-13	1	0	0	0	0	0	0	0	0	1	0
247	45	1	157	58.6	23.7738	0	0	0	1	0	1	0	0	0	0	0	4		2015-09-14	2		0	0.25	0			2015-11-10	2016-04-12	2017-02-06	1	0	0	0	0	0	0	0	0	1	0
248	28	1	170	54.3	18.7889	0	0	0	1	0	1	0	0	0	0	0	2	2012-09-18	2012-09-18	0	0	0	0.01	0			2012-09-21	2016-02-15	2017-03-06	1	0	0	0	0	0	0	0	0	1	0
249	32	0	172.8	71.6	23.9787	0	0	1	1	0	2	0	0	0	0	0	2		2015-02-06	2		0	-0.12	0			2015-03-10		2017-02-09	0	0	0	0	0	0	0	0	0	0	0
250	39	0	169.6	68.5	23.8144	0	0	2	1	0	2	0	0	0	0	0	4	2014-05-27	2014-05-27	1	16	0	0	1	1	1	2014-06-27	2016-04-04	2016-11-21	0	0	0	0	0	0	0	0	0	0	0
251	48	1	163	64.7	24.3517	0	0	0	1	0	1	0	0	0	0	0	2	2013-08-05	2013-08-05	1	13	0	0.2	1	1	1	2013-09-05		2017-02-09	1	0	0	0	0	0	0	0	0	1	0
252	67	0	166	72.4	26.2738	0	0	1	2	0	1	0	1	0	0	1	1	2013-05-20	2013-05-20	0	0	0	-0.05	0			2013-05-23	2015-04-16	2017-01-19	1	0	0	0	0	0	0	0	0	1	0
253	57	1	152.9	45.8	19.5907	0	0	0	1	0	1	0	0	0	0	0	1		2016-04-12	2		0	0.12	0			2016-05-10		2017-05-16	1	0	0	0	0	0	0	0	0	1	0
254	35	0	169.8	68.4	23.7236	0	0	1	1	0	2	0	0	0	0	0	2	2014-05-19	2014-05-19	1	15	0	0.34	1	1	1	2014-07-10		2017-02-06	0	0	0	0	0	0	0	0	0	0	0
255	56	1	159.4	50.1	19.7179	0	0	0	1	0	2	0	0	0	0	0	2		2015-08-18	2		0	-0.01	0			2015-10-06		2017-02-02	0	0	0	0	0	0	0	0	0	0	0
256	49	0	167	66.7	23.9162	0	0	2	1	0	2	0	0	0	0	0	2	2012-03-06	2012-03-06	0	0	0	0.01	0			2012-03-08	2016-01-26	2017-03-09	1	0	0	0	0	0	0	0	0	1	0
257	49	0	175.6	75.1	24.3552	0	0	2	1	0	2	1	1	0	1	0	2	2013-10-14	2013-10-14	0	9	0	0.01	0			2013-10-17		2017-03-10	0	0	1	0	0	0	0	0	0	0	0
258	49	0	179.2	82.2	25.5974	0	0	1	1	0	2	0	0	0	0	0	2	2013-08-28	2013-08-26	1	25	1	1.94	1	1	1	2013-09-27		2017-01-23	0	0	0	0	0	0	0	0	0	0	0
259	37	1	156.8	49.4	20.0925	0	0	0	1	0	1	0	0	0	0	0	2	2014-11-10	2014-11-10	0	0	0	0	0			2014-01-13		2017-03-16	1	0	0	0	0	0	0	0	0	0	0
260	65	1	150.9	55.1	24.1976	0	0	0	0	0	1	0	0	0	0	0	1		2014-01-09	2		0	0.1	0			2014-02-03		2015-02-07	0	0	0	0	0	0	0	0	0	1	0
261	57	0	160.8	51.6	19.9562	0	0	2	1	0	1	0	0	0	1	0	1	2012-10-09	2012-10-09	1	12	2		1	1	1	2012-11-05		2017-03-23	0	0	1	1	0	0	0	0	0	1	0
262	41	0	182.5	71.3	21.4074	0	0	2	1	0	1	0	0	0	0	0	3	2014-04-24	2014-04-22	0	9	0	0.02	0			2014-04-29	2014-11-10	2016-06-17	1	0	0	0	0	0	0	0	0	1	0
263	56	1	164.6	69.4	25.62	0	0	0	1	0	1	0	1	0	0	0	4	2013-12-03	2013-12-04	0	0	0	0.02	0			2014-03-06		2016-12-01	1	0	0	0	0	0	0	0	0	0	0
264	51	1	154.5	48	20.11	0	0	0	1	0	1	0	0	0	0	0	1	2013-06-24	2013-06-26	0	0	0	0	0			2013-06-27	2014-01-06	2017-01-16	1	0	0	0	0	0	0	0	0	0	0
265	31	0	178	62	19.57	0	0	0	2	0	2	0	0	0	0	0	2		2015-01-19	2		0	0.08	0			2015-03-06	2016-10-26	2016-10-26	0	0	0	0	0	0	0	0	0	0	0
266	48	1	156.6	53.8	21.94	0	0	0	1	0	1	0	1	0	1	0	4	2014-08-26	2014-08-27	1	22	1	9.26	1	1		2014-09-12	2015-10-20	2016-06-17	0	0	0	0	0	1	0	0	0	1	0
267	38	0	168.5	69.6	24.51	0	0	0	1	0	2	0	0	0	0	0	3	2012-10-23	2012-10-24	0	0	0	0.01	0			2012-11-06	2016-03-28	2016-11-30	0	0	0	0	0	1	0	0	0	0	0
268	30	0	183.7	86	25.48	0	0	2	2	0	2	0	0	0	0	0	2		2015-12-28	2		0	0.01	0			2016-01-15		2017-01-04	0	0	0	0	0	0	0	0	0	0	0
269	67	1	154.4	50.85	21.33	0	0	0	2	0	1	0	0	0	0	0	4	2015-08-19	2014-08-22	0	0	2		0			2015-03-02		2017-01-10	0	0	0	0	0	0	0	0	0	1	0
270	39	0	179.8	109.3	33.81	0	0	0	1	0	2	1	1	0	0	0	3		2015-10-21	2		0	0.01	0			2015-12-14		2017-02-13	0	0	0	0	0	0	0	0	0	0	0
271	60	1	157	55	22.31	0	0	0	2	1	1	0	0	0	0	1	1	2011-09-27	2011-09-27	0	6.5	1	0.5	1	3	1	2011-10-27	2012-02-23	2013-06-26	1	0	0	0	0	0	0	0	0	1	0
272	29	0	167.8	62	22.02	0	0	1	1	0	2	0	0	0	0	0	2	2013-07-23	2013-07-24	1	24	1	2.13	1	1	1	2013-08-23	2013-09-24	2017-01-10	0	0	0	0	0	0	0	0	0	0	0
273	33	0	167	76	27.25	0	0	2	1	0	1	0	0	0	0	0	1	2012-05-08	2012-05-08	1	18	1	0.67	1	1		2012-06-14		2017-01-05	0	0	0	0	0	0	0	0	0	0	0
274	36	0	177.1	112.6	35.9	0	0	0	2	0	1	0	0	0	0	0	3		2015-02-11	2		0	0	0			2015-06-10		2016-12-13	1	0	0	0	0	0	0	0	0	0	0
275	51	0	184.9	68.3	19.98	0	0	2	1	0	1	0	0	0	0	0	2		2015-07-01	2		0	0.15	0			2015-07-28		2016-12-20	1	0	0	0	0	0	0	0	0	0	0
276	75	1	157.5	66.3	26.73	1	0	0	0	0	1	0	1	0	0	0	1	2013-08-19	2013-08-21	0	0	0	0.31	0			2013-12-05		2017-01-12	1	0	0	0	0	0	0	0	0	0	0
277	52	0	161.6	76.7	29.37	0	0	2	2	0	2	0	1	0	0	0	2	2012-11-20	2012-11-20	0	0	0	0	0			2013-02-21		2016-12-15	0	0	0	0	0	0	0	0	0	0	0
278	28	0	166.5	68.25	24.62	0	0	0	2	0	1	0	0	0	0	0	4		2016-06-24	2		0	0.05	0			2015-06-29		2017-01-23	1	0	0	0	0	0	0	0	0	0	0
279	37	0	161.9	58.8	22.43	0	0	1	2	0	2	0	0	0	0	0	1		2015-11-18	2		0	0.31	0			2016-02-15		2017-01-23	0	0	0	0	0	0	0	0	0	0	0
280	42	0	168.9	94.5	33.13	0	0	2	1	0	2	0	1	0	0	0	3		2015-12-11	2		1	2.8	1	1		2016-02-16		2017-02-21	0	0	0	0	0	0	0	0	0	0	0
281	50	1	156.3	60.65	24.83	0	0	0	1	0	1	0	0	0	0	0	2		2015-03-23	2		2	-0.01	0			2016-02-16		2016-12-27	1	0	0	0	0	0	0	0	0	0	0
282	62	0	171.1	59	20.15	0	0	2	0	0	1	0	0	0	0	0	3	2013-02-18	2013-02-20	0	0	0	-0.01	0			2013-02-21	2013-04-05	2014-11-28	1	0	0	0	0	0	0	0	0	1	1	2013-05-25	3
283	53	0	165.6	77.5	28.26	0	0	1	1	0	2	0	0	0	0	0	1		2015-12-16	2		1	0.59	1	1	1	2016-02-16		2017-01-19	0	0	0	0	0	0	0	0	0	0	0
284	60	1	152.4	70.7	30.44	0	0	0	1	0	2	0	0	0	0	0	2		2015-12-20	2		1	>10	1	1	1	2016-02-19		2017-02-10	0	0	0	0	0	0	0	0	0	0	0
285	68	1	154.2	52.9	22.25	0	0	0	0	0	1	0	0	0	0	0	2	2013-07-08	2013-07-10	0	0	0	0.2	0			2013-07-11	2016-10-10	2016-10-10	1	0	0	0	0	0	0	0	0	0	0
286	26	1	162.8	52	19.62	0	0	0	2	0	2	0	0	0	0	0	3	2012-04-26	2012-04-26	0	9	0	0.28	0			2015-01-20		2017-01-16	1	0	0	0	0	0	0	0	0	0	0
287	43	0	174.7	84.7	27.75	0	0	1	0	0	2	0	1	0	0	0	2		2015-07-01	2		0	0	0			2015-08-18		2016-09-12	0	0	0	0	0	0	0	0	0	0	0
288	34	1	157.3	47.65	19.26	0	0	0	1	0	2	0	0	0	0	0	1		2015-07-29	2		0	-0.01	0			2015-10-05		2017-01-09	0	0	0	0	0	0	0	0	0	0	0
289	50	1	158.5	64.85	25.81	0	0	0	1	0	1	0	0	0	0	0	1	2014-08-04	2014-08-06	1	10	1	0.4	1	1	1	2014-09-02		2017-02-16	0	0	0	0	0	0	0	0	0	0	0
290	43	1	163.2	60	22.53	0	0	0	1	0	2	0	0	0	0	0	2		2016-02-15	2		0	0.02	0			2016-02-23		2017-01-10	0	0	0	0	0	0	0	0	0	0	0
291	57	1	159.7	49.25	19.31	0	0	0	0	0	1	0	0	0	0	0	2		2015-12-18	2		1	0.59	1	3	1	2016-02-23	2016-08-23	2017-03-09	1	0	0	0	0	0	0	0	0	1	0
292	18	0	167	72.65	26.05	0	0	0	1	0	2	0	0	0	0	0	4	2013-12-10	2013-12-11	0	0	0	-0.02	0			2013-12-13		2017-01-20	0	0	0	0	0	0	0	0	0	0	0
293	27	0	185.1	105.4	30.76	0	0	0	2	0	2	0	0	0	0	0	4	2014-10-07	2014-10-08	0	0	0	0.01	0			2014-10-10		2016-12-05	0	0	0	0	0	0	0	0	0	0	0
294	52	0	168	74	26.22	0	0	2	2	0	1	0	0	0	0	1	1	2013-08-28	2013-10-08	1	23	1	9.99	1	1		2013-11-26	2016-10-25	2016-12-21	1	0	0	0	0	0	0	0	0	0	0
295	31	1	165.8	72.5	26.37	0	0	0	2	0	2	0	0	0	0	0	2		2016-01-08	2		1	0.96	1	1	1	2016-03-04		2017-01-13	0	0	0	0	0	0	0	0	0	0	0
296	81	0	172	62.8	21.23	1	0	2	0	0	1	0	0	0	0	1	4	2012-02-14	2012-02-14	1	10	1	1.08	1	2	1	2012-03-30	2013-12-16	2013-12-16	0	1	0	0	0	0	0	0	0	1	0
297	34	1	153.7	60.5	25.61	0	0	0	1	0	1	0	0	0	0	0	4	2013-08-20	2013-08-21	0	0	0	0.02	0			2013-09-13	2016-05-09	2016-05-09	1	0	0	1	0	0	0	0	0	1	0
298	25	0	170	70.5	24.39	0	0	0	1	0	2	0	0	0	0	0	2	2011-07-19	2011-07-19	0	0	0		0			2011-07-21		2017-01-17	0	0	0	0	0	0	0	0	0	0	0
299	31	1	156.5	54	22.05	0	0	0	1	0	2	0	0	0	0	0	2		2015-07-06	2		0	0.04	0			2016-03-08	2016-06-28	2016-09-23	0	0	0	0	0	0	0	0	0	0	0
300	25	0	171.6	69	23.43	0	0	1	2	0	2	0	0	0	0	0	3	2013-01-09	2013-01-09	0	0	0	0.01	0			2013-01-14		2017-01-09	0	0	1	0	0	0	0	0	0	0	0
301	56	1	158	58.25	23.33	0	0	0	1	0	1	0	0	0	0	0	4		2015-01-07	2		1	1.07	1	1	1	2015-03-13		2017-01-11	1	0	0	1	0	0	0	0	0	0	0
302	35	0	159.6	50.25	19.73	0	0	0	1	0	2	0	0	0	1	0	3	2011-11-15	2011-11-15	1	15	1	1.86	1	1	1	2011-12-15	2016-11-28	2016-11-28	0	0	0	0	0	0	0	0	0	0	0
303	64	0	166.3	62	22.42	0	0	0	2	1	1	0	0	0	0	1	1	2012-11-28	2012-11-28	0	0	0	-0.01	0			2012-12-20		2016-12-13	1	0	0	0	0	0	0	0	0	0	0
304	48	1	149.1	70.45	31.69	0	0	0	1	0	2	0	0	0	0	0	2	2013-10-23	2013-09-16	0	0	0	0.13	0			2013-10-25	2015-04-22	2015-04-22	0	0	0	0	0	0	0	0	0	0	0
305	47	1	163	51.75	19.48	0	0	0	1	0	1	0	0	0	0	0	1	2013-08-05	2013-08-07	0	0	0	-0.01	0			2013-09-27		2016-12-01	0	0	0	0	0	1	0	0	0	1	0
306	39	1	159	49.35	19.52	0	0	0	1	0	2	0	0	0	0	0	4	2014-08-26	2014-08-27	1	17	1	>10	1	1	1	2014-09-29		2017-01-23	0	0	0	0	0	0	0	0	0	0	0
307	46	0	175	96	31.35	0	0	2	1	0	1	0	0	0	0	0	1	2014-03-24	2014-03-26	1	12	0	0.23	1	1	1	2014-04-24		2017-02-23	1	0	1	1	0	0	0	0	0	0	0
308	60	0	168.5	73.65	25.94	0	0	0	1	0	2	0	1	0	0	0	4		2014-11-17	2		0	0.01	0			2014-12-05		2016-12-20	0	0	0	0	0	0	0	0	0	0	0
309	68	1	155.4	59.1	24.47	1	0	0	0	1	1	0	0	0	0	0	2	2012-02-14	2012-02-14	0	0	1	2.64	1	1	1	2012-03-20		2017-02-06	1	0	0	0	0	0	0	0	0	1	0
310	74	0	164.1	52.5	19.5	0	0	2	0	0	1	0	1	0	0	1	1	2011-02-22	2011-02-22	0	0	2		0			2011-02-24	2014-12-10	2014-12-10	1	0	0	0	0	0	0	0	0	0	0
311	32	0	171.6	85.6	29.07	0	0	2	1	0	2	0	0	0	0	0	2		2015-12-09	2		0	-0.82	0			2016-03-11		2017-03-07	0	0	0	0	0	0	0	0	0	0	0
312	33	1	161.3	49.6	19.06	0	0	0	2	0	1	0	0	0	0	0	2		2015-02-11	2		0	-0.09	0			2015-03-13		2017-02-03	1	0	0	1	0	0	0	0	0	0	0
313	31	1	165	58.1	21.34	0	0	0	1	0	1	0	0	0	0	0	1	2012-08-21	2012-08-22	0	0	0	0.08	0			2015-10-14	2016-07-18	2017-02-14	1	0	0	0	0	0	0	0	0	1	0
314	55	0	180	79	24.38	0	0	1	2	1	1	0	0	0	0	1	1	2013-03-26	2013-03-26	0	0	0	0.29	0			2013-05-09	2013-12-17	2016-10-04	0	0	0	0	0	0	0	0	0	1	0
315	26	0	175.3	91.7	29.84	0	0	0	1	0	2	0	0	0	0	0	2		2016-02-05	2		0	-0.01	0			2016-03-22		2017-03-22	0	0	0	0	0	0	0	0	0	0	0
316	53	1	153.3	61.2	26.04	0	0	0	1	0	2	0	0	0	0	0	2	2011-10-18	2011-10-18	0	8.5	0		0			2011-10-21		2017-01-17	0	0	0	0	0	0	0	0	0	0	0
317	55	1	161.7	55.05	21.05	0	0	1	1	0	1	0	0	0	0	0	1		2016-02-17	2		1	0.68	1	2	1	2016-03-25		2017-01-26	1	0	0	0	0	0	0	0	0	1	0
318	29	0	169	72.4	25.35	0	0	1	1	0	2	0	0	0	0	0	4	2012-12-18	2012-12-18	1	25	1	2.62	1	1	1	2014-07-21		2016-12-29	0	0	0	0	0	0	0	0	0	0	0
319	27	0	175.9	62.9	20.33	0	0	1	1	0	2	0	0	0	0	0	1	2011-02-08	2012-02-08	1	12	1	0.38	1	2	1	2011-03-04	2011-10-18	2011-10-18	1	0	0	0	0	0	0	0	0	0	0
320	55	1	156.6	60.9	24.83	0	0	0	0	0	1	0	0	0	0	0	1	2013-06-25	2013-06-26	0	0	0	0.12	0			2013-06-28		2017-01-31	0	0	0	0	0	0	0	0	0	0	0
321	26	0	170	71	24.57	0	0	0	0	0	2	0	0	0	0	0	3	2011-12-06	2011-12-06	0	0	0		0			2012-01-04		2017-01-02	0	0	0	0	0	0	0	0	0	0	0
322	16	1	167.7	64.05	22.77	0	0	0	1	0	2	0	0	0	0	0	4	2014-02-18	2014-02-19	0	0	0	0.01	0			2014-02-21	2016-05-30	2017-01-26	0	0	0	0	0	0	0	0	0	0	0
323	65	0	161.6	65.75	25.18	0	0	1	0	0	1	0	0	0	0	0	2	2011-08-18	2011-08-18	1	13.5	1	0.53	1	1	1	2011-09-15		2017-01-05	0	0	0	0	0	0	0	0	0	1	0
324	45	0	170	69.05	23.89	0	0	2	1	0	2	0	0	0	0	0	1	2011-01-25	2011-01-25	1	14.5	0		1	1	1	2011-02-22		2017-02-14	1	0	0	0	0	0	0	0	0	1	0
325	35	1	164	53.7	19.97	0	0	0	1	0	1	0	0	0	0	0	4	2013-04-09	2013-04-10	0	0	0	0	0			2014-07-07		2017-01-25	1	0	0	1	0	0	0	0	0	0	0
326	33	0	177.5	83.65	26.55	0	0	1	1	0	2	0	0	0	0	0	2	2012-01-17	2012-01-17	0	4	2		0			2012-01-19		2017-01-06	0	0	0	0	0	0	0	0	0	0	0
327	18	0	170.7	57.35	19.68	0	0	1	0	0	2	0	0	0	0	0	3	2011-04-12	2011-04-12	0	8.5	0		0			2011-04-15	2016-11-15	2017-02-09	0	0	0	0	0	0	0	0	0	0	0
328	61	0	174.4	65.15	21.42	1	0	2	1	0	1	0	1	0	0	0	2		2015-03-18	2		0	0.13	0			2015-04-10		2017-01-06	1	0	0	0	0	0	0	0	0	1	0
329	20	0	184.1	74.55	22	0	0	0	0	0	2	0	0	0	0	0	3	2011-07-26	2011-07-26	0	0	0		0			2011-07-28		2016-12-15	0	0	0	0	0	0	0	0	0	0	0
330	33	0	175	63	20.57	0	0	0	2	0	2	0	0	0	0	0	3		2015-06-15	2		0	-0.01	0			2015-06-15		2017-02-20	0	0	0	0	0	1	0	0	0	0	0
331	47	1	161.7	54.8	20.96	0	0	0	1	0	1	0	0	0	0	0	3	2011-09-08	2011-09-08	0	0	0		0			2011-12-28		2016-12-22	1	0	0	0	0	0	0	0	0	0	0
332	25	0	168	80.55	28.54	0	0	0	1	0	2	0	0	0	0	0	2	2011-03-22	2011-03-22	0	0	0		0			2011-04-21	2015-11-05	2015-11-05	0	0	0	0	0	0	0	0	0	0	0
333	46	1	166.6	55.9	20.14	0	0	0	1	0	1	0	0	0	0	0	1	2011-03-08	2011-03-08	1	20	0		1	1	1	2011-05-11		2017-01-11	1	0	0	0	0	0	0	0	0	0	0
334	62	0	158.3	74.1	29.57	0	0	2	0	0	2	0	1	0	0	0	4	2013-12-02	2013-12-04	1	15	1	1.38	1	1	1	2014-01-02		2016-12-06	0	0	0	0	0	0	0	0	0	0	0
335	46	0	172.1	78.45	26.49	0	0	1	1	0	2	0	1	0	0	0	1	2011-12-13	2011-12-13	1	57	1	>10	1	1	1	2012-01-20	2015-06-01	2015-06-01	0	0	0	0	0	0	0	0	0	0	0
336	55	1	140	72	36.73	1	0	2	1	1	2	0	0	0	0	0	1	2012-03-06	2012-03-06	1	30	1	>10	0			2012-03-08	2013-02-05	2017-01-03	0	0	1	0	0	0	0	0	0	0	0
337	64	1	155	78.4	32.63	0	0	0	0	0	1	0	1	1	0	0	1	2013-06-24	2013-06-26	1	18	1	2.69	1	1	1	2013-07-23		2016-11-22	0	0	0	0	0	0	0	0	0	0	0
338	77	0	164.9	63.15	23.22	1	0	2	0	0	1	0	1	0	0	0	1	2013-06-25	2013-06-26	0	0	1	1.85	0			2013-08-09	2014-12-12	2014-12-12	1	0	0	0	0	0	0	0	0	0	0
339	33	0	173	71	23.72	0	0	1	1	0	2	0	0	0	0	0	1	2011-09-01	2011-09-01	0	7.5	0		0			2011-12-15		2016-11-29	0	0	0	0	0	0	0	0	0	0	0
340	37	0	177	78	24.9	0	0	0	0	0	2	0	0	0	0	0	2	2011-09-20	2011-09-20	1	30	1	>10	1	1	1	2011-10-31		2016-12-19	0	0	0	0	0	0	0	0	0	0	0
341	21	0	185.4	74.15	21.57	0	0	0	0	0	2	0	0	0	0	0	2	2012-02-14	2012-02-14	1	10	0	0	1	1	1	2012-02-16	2015-09-01	2016-03-01	0	0	0	0	0	0	0	0	0	0	0
342	38	0	173.2	75.7	25.23	0	0	0	1	0	2	0	0	0	0	0	2		2015-11-25	2		0	-3.96	0			2015-12-22		2016-12-27	0	0	0	0	0	0	0	0	0	0	0
343	53	0	161.9	65.2	24.87	0	0	1	1	0	1	0	0	0	0	0	2	2012-02-21	2012-02-21	0	0	0		0			2012-02-23		2017-02-10	1	0	0	0	0	0	0	0	0	0	0
344	15	0	171.3	57.55	19.61	0	0	1	1	0	2	0	0	0	0	0	1	2012-02-14	2012-02-14	0	0	0		0			2012-02-17		2016-12-13	0	0	0	0	0	0	0	0	0	0	0
345	42	0	156.1	76.6	31.44	0	0	0	1	0	2	0	0	0	0	0	2	2012-01-17	2012-01-17	1	20	0	0.15	1	1	1	2012-02-17	2014-07-24	2014-07-24	0	0	0	0	0	0	0	0	0	0	0
346	43	1	166	61	22.14	0	0	0	1	0	2	0	1	0	0	0	1	2012-10-09	2012-10-10	0	8	0	0.03	0			2012-10-12		2016-11-24	0	0	0	0	0	0	0	0	0	0	0
347	73	1	126.6	60.15	37.53	0	0	0	0	0	1	0	0	0	0	0	4		2016-02-26	2		1	0.46	1	1	1	2016-04-19		2017-01-03	1	0	0	0	0	0	0	0	0	0	0
348	30	0	173.4	57.45	19.11	0	0	1	1	0	2	0	0	0	0	0	2	2013-07-22	2013-01-09	0	0	0	0.01	0			2013-09-12		2016-12-13	0	0	0	0	0	1	0	0	0	0	0
349	56	1	174.4	78.35	25.76	1	0	2	0	0	1	0	0	0	0	0	1		2016-03-18	2		1	0.42	0			2016-04-19		2017-03-07	0	0	0	0	0	0	0	0	0	0	0
350	53	1	159	51	20.17	1	0	0	1	1	1	0	0	0	0	0	4		2015-11-11	2		1	0.8	0			2015-12-10		2016-12-22	1	0	0	0	0	0	0	0	0	0	0
351	53	0	162	74.65	28.44	0	0	1	1	0	1	0	0	0	0	0	1	2013-12-17	2013-12-18	1	32	1	4.48	1	1	1	2014-01-24		2016-12-06	1	0	0	0	0	0	0	0	0	0	0
352	41	0	176	95.55	30.85	0	0	2	1	0	2	0	0	0	0	0	2		2011-12-16	2		0	-0.15	0			2011-12-26		2017-02-21	0	0	0	0	0	0	0	0	0	0	0
353	18	0	175.4	68	22.1	0	0	0	1	0	2	0	0	0	0	0	1	2012-10-23	2012-10-24	0	0	0	0.1	0			2012-10-25		2016-10-21	0	0	0	0	0	0	0	0	0	0	0
354	72	0	177	83	26.49	0	0	1	0	0	1	0	1	0	1	0	1	2012-05-08	2012-05-08	1	13.5	0	0.02	1	3	1	2012-05-31		2017-02-22	0	0	0	0	0	0	0	0	0	0	0
355	40	0	170	76	26.3	0	0	0	1	0	2	1	0	0	0	0	1	2012-05-08	2012-05-08	1	11	0	0.01	1	3	1	2012-06-14		2017-01-20	0	0	0	0	0	0	0	0	0	0	0
356	27	1	166	46	16.69	0	0	0	1	0	1	0	0	0	0	0	1	2013-02-20	2013-02-13	0	0	0	-0.04	0			2013-02-22		2017-02-13	1	0	0	0	0	0	0	0	0	0	0
357	24	0	175	73.4	23.97	0	0	0	1	0	2	0	0	0	0	0	2	2014-06-02	2014-05-14	0	0	0	0.07	0			2014-06-05		2017-02-07	0	0	0	0	0	0	0	0	0	0	0
358	24	0	167.2	65.8	23.54	0	0	0	1	0	2	0	0	0	0	0	2	2013-08-27	2013-08-28	0	0	0	0	0			2016-04-28		2016-12-15	0	0	0	0	0	0	0	0	0	0	0
359	44	1	161.9	54.5	20.79	0	0	0	1	0	2	0	0	0	0	0	2		2015-07-22	2		0	0	0			2015-08-25		2017-02-14	0	0	0	0	0	0	0	0	0	0	0
360	47	1	161.4	52	19.96	0	0	0	1	0	1	0	0	0	0	0	2	2012-02-21	2012-02-21	0	0	0		0			2012-02-23	2015-12-03	2016-06-03	1	0	0	0	0	0	0	0	0	0	0
361	28	1	158.5	55.3	22.01	0	0	0	1	0	2	0	0	0	0	0	2	2012-04-03	2012-04-03	0	0	0	0	0			2012-04-05	2014-08-22	2014-08-22	0	0	0	0	0	0	0	0	0	0	0
362	39	0	180	76.65	23.66	0	0	2	1	0	2	0	0	0	1	0	1	2013-06-18	2013-06-19	1	19	0	0.18	1	1	1	2013-07-19		2017-02-16	0	0	0	0	0	0	0	0	0	0	0
363	38	0	165	94	34.53	0	0	1	1	0	2	0	1	0	0	0	2	2012-07-03	2012-07-05	0	8	0	-0.03	0			2012-07-05		2017-02-24	0	0	0	0	0	0	0	0	0	0	0
364	59	0	158	54.2	21.71	1	0	2	0	1	2	0	0	0	0	0	1	2012-12-04	2012-12-05	1	12	1	1.04	0			2012-12-07		2017-02-08	0	0	0	0	0	0	0	0	0	0	0
365	18	0	175	80.5	26.29	0	0	0	1	0	2	0	0	0	0	0	3	2013-07-08	2013-07-10	0	0	0	0.02	0			2013-07-11		2017-02-22	0	0	0	0	0	0	0	0	0	0	0
366	37	0	171	66.7	22.81	0	0	1	0	0	2	0	0	0	0	0	2	2013-07-16	2013-07-17	0	8	0	0.04	0			2013-07-19		2017-02-10	0	0	0	0	0	0	0	0	0	0	0
367	57	1	160.5	64	24.84	0	0	0	1	0	1	0	0	0	0	0	1	2012-10-09	2012-10-10	1	19	0	0	1	1	1	2012-11-06		2017-02-06	1	1	0	0	0	0	0	0	0	0	0
368	66	1	149.7	46	20.53	0	0	0	0	0	1	1	0	0	0	0	3	2013-10-28	2013-10-30	0	0	0	-0.02	0			2013-11-20		2017-02-07	1	0	0	0	0	0	0	0	0	0	0
369	22	1	169	58.35	20.43	0	0	0	0	0	2	0	0	0	0	0	3	2012-02-21	2012-02-21	0	0	0		0			2012-03-05		2017-01-02	0	0	0	0	0	0	0	0	0	0	0
370	54	0	174.8	74.5	24.38	1	0	2	0	1	1	0	1	0	0	1	2	2013-05-27	2013-05-29	1	30	1	2.18	0			2013-05-30	2015-10-20	2015-10-20	1	0	0	1	0	0	0	0	0	0	0
371	43	0	182.8	86.2	25.8	0	0	2	1	0	2	0	0	0	1	0	1	2014-02-03	2014-02-05	0	7	0	0.27	0			2014-03-07	2015-06-02	2015-06-02	0	0	0	0	0	0	0	0	0	0	0
372	65	1	147	43.6	20.18	0	0	0	0	0	1	1	0	0	0	0	1	2012-05-22	2012-05-22	0	0	0	0	0			2012-05-24		2017-01-19	1	0	0	0	0	0	0	0	0	0	0
373	25	0	173.7	48.3	16.01	0	0	1	0	0	2	0	0	0	0	0	2	2012-04-03	2012-04-03	0	0	0	0.03	0			2012-04-05	2016-10-13	2016-10-13	0	0	0	0	0	0	0	0	0	0	0
374	63	1	165	69.5	25.53	0	0	0	0	0	1	0	1	0	0	0	2	2013-12-16	2013-12-18	1	15	0	-0.05	1	1	1	2014-01-23		2016-12-27	1	0	0	1	0	0	0	0	0	0	0
375	20	0	169.8	76.35	26.48	0	0	0	1	0	2	0	0	0	0	0	3	2013-03-25	2013-06-26	0	0	0	0	0			2013-06-28		2017-02-23	1	0	0	0	0	0	0	0	0	0	0
376	40	0	174	47.8	15.79	0	0	0	1	0	2	0	0	0	0	0	2	2012-04-17	2012-04-17	1	11	0	0.03	1	1	1	2012-05-17		2017-02-21	0	0	1	0	0	0	0	0	0	0	0
377	26	0	183	76	22.69	0	0	0	0	0	2	0	0	0	0	0	2	2012-10-30	2012-10-31	0	0	0	0.04	0			2012-11-02		2016-12-13	0	0	0	0	0	0	0	0	0	0	0
378	52	1	151	55.9	24.52	0	0	0	1	0	2	0	0	0	0	0	4	2014-05-09	2014-04-18	0	7	0	0.01	0			2015-12-18		2016-12-14	0	0	0	0	0	0	0	0	0	0	0
379	36	1	163.5	47	17.58	0	0	0	1	0	1	0	0	0	0	0	1	2012-08-22	2012-08-24	0	0	0	0.34	0			2012-09-24		2017-01-25	1	0	0	1	0	0	0	0	0	0	0
380	21	1	157.1	59.95	24.29	0	0	0	1	0	2	0	0	0	0	0	2	2014-09-22	2014-09-15	0	0	0	-0.4	0			2014-09-24	2014-11-19	2016-10-14	0	0	0	0	0	0	0	0	0	0	0
381	16	0	168	59.55	21.1	0	0	0	1	0	2	0	0	0	0	0	2	2012-07-24	2012-07-24	0	0	0	0	0			2012-09-17		2017-02-07	0	0	0	0	0	0	0	0	0	0	0
382	52	0	174.5	71.45	23.46	0	0	2	1	0	2	0	0	0	0	0	1	2012-08-21	2012-08-21	0	0	0	0.01	0			2012-12-05		2017-01-04	0	0	0	0	0	0	0	0	0	0	0
383	48	1	152.2	79.15	34.17	0	0	2	1	0	2	0	0	0	0	0	4	2013-06-28	2013-06-26	0	9	0	0.18	0			2014-03-03		2017-02-09	0	0	0	0	0	0	0	0	0	0	0
384	64	0	159.4	64.7	25.46	0	0	2	0	0	1	0	0	0	0	0	1	2012-08-21	2012-08-21	1	30	1	1.22	1	1	1	2012-09-17		2017-02-21	1	0	0	0	0	0	0	0	0	0	0
385	33	1	164.7	57.9	21.34	0	0	2	1	0	1	0	0	0	0	0	2	2013-05-20	2013-04-19	1	29	1	3.95	1	1	1	2013-06-21		2017-03-10	1	0	0	0	0	0	0	0	0	1	0
386	47	0	163	71.65	26.97	0	0	0	1	0	2	0	0	0	0	0	3	2013-03-11	2013-03-13	1	21	1	5.62	1	1	1	2013-04-09		2017-02-13	0	0	0	0	0	0	0	0	0	0	0
387	51	0	160	67	26.17	0	0	0	1	0	1	0	0	0	0	0	2	2012-10-22	2012-10-24	1	16	1	2.92	1	1	1	2012-11-22		2017-03-08	1	0	0	0	0	0	0	0	0	0	0
388	36	0	167	66.85	23.97	0	0	0	2	0	1	0	0	0	0	1	1	2014-06-23	2014-06-23	0	0	0	0.01	0			2014-06-26	2014-11-13	2015-05-13	0	0	0	0	0	0	0	0	0	1	0
389	43	0	160.4	73.65	28.63	0	0	1	1	0	2	0	0	0	0	0	4	2014-01-14	2014-01-15	0	9	0	-0.01	0			2014-01-17		2017-02-07	0	0	0	0	0	0	0	0	0	0	0
390	41	0	169	70	24.51	0	0	2	1	0	2	0	0	0	0	0	3	2012-12-24	2012-12-26	1	23	1	1.11	1	1	1	2013-01-24		2017-03-09	0	0	0	0	0	0	0	0	0	0	0
391	46	1	155.3	50.55	20.96	0	0	0	1	0	1	0	0	0	0	0	4		2016-04-06	2		2	0.15	0			2016-05-03	2017-01-03	2017-03-03	1	0	0	0	0	0	0	0	0	1	0
392	58	1	157.6	63.95	25.75	0	0	0	1	0	1	0	0	0	0	0	2	2014-10-28	2014-10-29	0	0	1	0.52	1	1	1	2014-12-05		2017-02-06	1	0	0	0	0	0	0	0	0	0	0
393	44	1	149.3	53	23.78	0	0	0	2	0	1	0	0	0	0	0	4		2015-04-08	2		1	0.58	1	1	1	2015-05-28		2017-02-20	1	0	0	0	0	0	0	0	0	0	0
394	50	1	147.3	38.95	17.95	1	0	1	0	1	1	0	0	0	0	0	2	2013-08-20	2013-08-21	1	14	1	6.2	0			2013-10-11		2017-02-17	1	0	0	0	0	0	0	0	0	0	0
395	66	1	148	66.8	30.5	0	0	0	2	0	1	0	0	0	0	1	1		2013-09-23	2		1	0.83	1	1	1	2013-11-11	2014-04-14	2014-10-14	0	0	1	0	0	0	0	0	0	1	0
396	38	1	156.2	58.2	23.85	0	0	0	0	0	1	0	0	0	0	0	2		2016-04-01	2		0	0.01	0			2016-05-03	2017-01-24	2017-03-21	1	0	0	0	0	0	0	0	0	1	0
397	16	0	171.8	81.6	27.65	0	0	0	1	0	1	0	0	0	0	0	2		2016-02-05	2		0	0	0			2016-05-09		2017-02-14	0	0	0	0	0	0	0	0	0	0	0
398	54	0	172.7	76.7	25.72	0	0	0	1	0	2	0	0	0	0	0	1	2012-12-24	2012-12-26	0	8	0	0.13	0			2012-12-27		2014-06-17	0	0	0	0	0	0	0	0	0	0	0
399	19	0	170.3	60.85	20.98	0	0	1	1	0	2	0	0	0	0	0	4	2013-03-12	2013-03-13	0	0	0	0	0			2014-10-10		2017-02-15	0	0	0	0	0	0	0	0	0	0	0
400	47	0	169.3	78	27.21	0	0	2	1	0	2	0	0	0	0	0	2		2016-03-14	2		2	0.15	0			2016-05-09		2017-02-21	0	0	0	0	0	0	0	0	0	0	0
401	32	0	176	93.3	30.12	0	0	0	1	0	2	0	0	0	0	0	1	2013-05-21	2013-03-27	1	31	1	4.84	1	1	1	2013-06-26	2015-08-18	2017-04-03	0	0	0	0	0	0	0	0	0	0	0
402	36	0	169.5	66.6	23.18	1	0	1	1	1	2	0	0	0	0	0	4	2013-05-13	2013-05-15	1	25	0	0.02	0			2013-10-10		2017-01-05	0	0	0	0	0	0	0	0	0	0	0
403	50	0	171	64	21.89	0	0	0	1	0	2	0	0	0	0	0	1	2014-01-03	2014-01-03	1	20	0	0.14	1	1	1	2014-01-09		2017-02-22	0	0	0	0	0	0	0	0	0	0	0
404	26	0	172.8	63.7	21.33	0	0	2	1	0	2	0	0	0	0	0	4	2014-08-04	2014-08-01	0	0	0	-0.01	0			2014-08-06		2017-02-14	0	0	0	0	0	0	0	0	0	0	0
405	74	1	157.4	50	20.18	0	0	0	0	0	1	0	1	0	0	0	4	2013-09-23	2013-09-25	0	4	1	4.27	1	1	1	2014-03-18		2017-02-22	1	0	0	0	0	0	0	0	0	1	0
406	51	1	165.1	67.3	24.69	0	0	2	1	0	1	0	0	0	0	0	4		2016-02-17	2		1	8.09	1	1	1	2016-05-17		2016-10-18	1	0	0	0	0	0	0	0	0	0	0
407	29	0	173.4	72.1	23.98	0	0	1	1	0	2	0	0	0	0	0	2	2013-06-05	2013-06-04	0	0	0	0.02	0			2013-06-07		2017-03-16	0	0	0	0	0	0	0	0	0	0	0
408	84	1	152.5	57.8	24.85	0	0	2	2	0	1	0	1	0	0	0	1	2013-09-24	2013-09-24	0	0	0	-0.02	0			2013-11-19	2015-03-19	2015-03-19	0	0	0	0	0	0	0	0	0	1	0
409	37	0	170	60	20.76	0	0	0	1	0	2	0	0	0	0	0	2		2016-02-26	2		0	0.09	0			2016-05-25		2017-01-13	0	0	0	0	0	0	0	0	0	0	0
410	23	0	173.5	76.5	25.41	0	0	1	1	0	2	0	0	0	0	0	2		2013-08-07	2		0	0.01	0			2013-09-24		2016-12-16	0	0	0	0	0	0	0	0	0	0	0
411	43	1	156.1	50.8	20.85	0	0	0	1	0	2	0	0	0	0	0	2	2013-07-02	2013-07-03	0	0	1	1.05	1	1	1	2013-08-09		2017-01-20	0	0	0	0	0	0	0	0	0	0	0
412	60	0	170.3	80.05	27.6	0	0	0	2	0	1	0	1	0	0	0	1	2013-02-22	2013-02-22	0	0	2	0.04	0			2013-02-27	2013-06-03	2017-01-26	1	0	0	0	0	0	0	0	0	1	0
413	60	1	150.6	52.85	23.3	0	0	2	1	0	1	0	0	0	0	0	1	2013-10-21	2013-10-23	1	22	1	3.11	1	1	1	2013-11-14	2014-06-05	2017-03-08	1	0	0	0	0	0	0	0	0	0	0
414	46	0	171.4	88	29.95	0	0	0	1	0	2	0	0	0	0	0	1	2013-08-26	2013-08-28	0	0	0	0	0			2013-08-29	2014-12-18	2014-12-18	0	0	0	0	0	0	0	0	0	1	0
415	40	1	162	64.25	24.48	0	0	0	1	0	1	0	0	0	0	0	4	2014-01-14	2014-01-15	1	15	0	0.02	1	1	1	2014-02-18		2017-03-07	1	0	0	1	0	0	0	0	0	0	0
416	48	0	168	70.2	24.87	0	0	2	1	0	2	0	0	0	0	0	4	2014-06-30	2014-06-11	1	16	1	>10	1	1	1	2014-12-16		2017-02-13	0	0	0	0	0	0	0	0	0	0	0
417	52	0	173.8	79.8	26.42	0	0	2	0	0	2	0	0	0	0	0	3	2013-04-22	2013-04-10	1	15	1	1.22	1	1	1	2013-05-23	2014-07-30	2014-07-30	0	0	0	0	0	0	0	0	0	0	0
418	47	0	165	61.06	22.42	0	0	1	1	0	2	0	0	0	0	0	4	2013-09-09	2013-09-11	1	10	1	0.38	1	1	1	2013-10-10		2017-01-17	0	0	0	0	0	0	0	0	0	0	0
419	72	1	149	61.15	27.54	0	0	0	0	0	1	0	0	0	0	0	3		2016-03-20	2		1	0.39	1	1	1	2016-05-27		2017-03-06	0	0	0	0	0	0	0	0	0	1	0
420	35	0	177.7	100.2	31.73	0	0	1	2	0	1	1	0	0	0	0	2		2016-02-11	2		0	0.24	0			2016-05-27	2017-01-20	2017-03-17	1	0	0	0	0	0	0	0	0	1	0
421	31	0	178.1	62.5	19.7	0	0	2	1	0	1	0	0	0	0	0	3		2016-05-11	2		0	-0.01	0			2016-05-31		2017-03-07	1	0	0	0	0	0	0	0	0	0	0
422	27	0	171	66	22.57	0	0	2	1	0	2	0	0	0	0	0	2	2013-10-14	2013-10-16	1	23	1	3.81	1	1	1	2013-11-19		2016-11-04	0	0	0	0	0	0	0	0	0	0	0
423	59	0	170	71	24.57	0	0	0	2	0	1	0	0	0	0	1	1		2013-09-05	2		0	-0.19	0			2013-10-24		2016-11-22	0	0	0	0	0	0	0	0	0	0	0
424	30	0	185.9	110.1	31.86	0	0	0	1	0	2	0	0	0	0	0	3	2014-01-14	2014-01-15	0	9	0	0.01	0			2014-01-17		2017-02-09	0	0	0	0	0	0	0	0	0	0	0
425	42	0	175	88.15	38.78	0	0	1	1	0	2	0	1	0	0	0	2	2014-10-24	2014-10-27	1	13	1	>10	1	1	1	2014-12-29		2017-01-11	0	0	0	0	0	0	0	0	0	0	0
426	60	0	156	48.1	19.76	0	0	0	0	0	1	1	0	0	0	0	2	2013-12-16	2013-12-18	0	0	0	0.03	0			2014-01-14		2017-03-06	0	0	0	0	0	0	0	0	0	0	0
427	66	1	153.7	58.1	24.59	0	0	0	2	0	1	0	0	0	0	0	1		2016-04-08	2		1	3.16	1	1	1	2016-06-08		2017-02-15	0	0	1	0	0	0	0	0	0	0	0
428	45	1	147.7	49.9	22.87	0	0	0	1	0	2	0	0	0	0	0	2	2014-01-14	2014-01-15	1	13	0	0.34	1	1	1	2014-02-14		2017-02-14	0	0	0	0	0	0	0	0	0	0	0
429	56	1	152.4	58.25	25.08	0	0	0	1	0	1	0	0	0	1	0	1	2014-06-30	2014-07-02	0	0	0	0.01	0			2014-11-21		2017-01-13	1	0	0	0	0	0	0	0	0	1	0
430	38	1	154.2	46.5	19.56	0	0	0	1	0	1	0	0	0	0	0	2	2014-06-23	2014-06-25	0	0	0	-0.01	0			2014-06-26		2017-01-17	0	0	0	0	0	0	0	0	0	0	0
431	28	1	165	47.45	17.43	0	0	0	1	0	1	0	0	0	0	0	4		2015-02-25	2		0	-0.02	0			2015-03-31		2017-02-14	1	0	0	0	0	0	0	0	0	0	0
432	19	0	177.8	63.05	19.94	0	0	1	0	0	2	0	0	0	0	0	2	2014-03-31	2014-02-06	1	17	1	1.22	1	1	1	2014-05-08		2016-12-06	0	0	0	0	0	0	0	0	0	0	0
433	31	0	171.3	73.5	25.05	0	0	1	1	0	2	0	0	0	0	0	2	2014-04-01	2014-04-02	1	15	0	0.21	1	1	1	2014-05-30		2017-02-20	0	0	0	0	0	0	0	0	0	0	0
434	30	0	168.5	67.3	23.7	0	0	1	1	0	2	0	0	0	0	0	2	2014-05-26	2014-05-28	1	10	1	0.5	1	1	1	2014-07-03		2017-03-02	0	0	0	0	0	0	0	0	0	0	0
435	53	1	157.6	69.95	28.16	0	0	0	1	0	1	0	0	0	0	0	2		2015-01-14	2		0	-0.02	0			2015-02-10		2016-02-13	1	0	0	0	0	0	0	0	0	1	0
436	60	0	164.2	66.6	24.7	0	0	2	1	0	2	0	0	0	0	0	2		2016-04-08	2		1	9.93	1	1	1	2016-06-14		2017-02-07	0	0	0	0	0	0	0	0	0	0	0
437	61	0	157	56	22.72	0	0	2	0	0	2	0	0	0	0	0	2	2014-09-22	2014-04-18	1	20	1	>10	1	1	1	2014-11-20		2017-03-09	0	0	0	0	0	0	0	0	0	0	0
438	53	0	164.1	82.55	30.65	0	0	1	0	0	2	0	0	0	0	0	2	2014-07-21	2014-07-23	1	16	1	>10	1	1	1	2014-08-21	2016-12-21	2017-01-19	0	0	0	0	0	0	0	0	0	0	0
439	43	0	166.8	71.4	25.66	0	0	1	1	0	2	0	0	0	0	0	2	2014-09-29	2014-10-01	1	12	1	0.45	1	1	1	2014-11-07		2017-02-27	0	0	0	0	0	0	0	0	0	0	0
440	69	1	160.2	65	25.33	0	0	1	1	0	1	0	0	0	0	0	2	2014-10-29	2014-10-27	0	1	1	0.91	1	1	1	2014-11-27	2015-07-14	2015-12-24	1	0	1	0	0	0	0	0	0	0	0
441	47	1	155.2	53.7	22.29	0	0	0	1	0	2	0	0	0	0	0	2	2014-08-26	2014-08-27	0	8	0	0.02	0			2014-09-15		2016-12-27	0	0	0	0	0	0	0	0	0	0	0
442	16	0	165.2	43.9	16.09	0	0	0	1	0	2	0	0	0	0	0	4	2014-11-04	2014-11-05	0	0	0	0.01	0			2014-11-07		2017-02-23	0	0	0	0	0	0	0	0	0	0	0
443	27	0	174.1	80.2	26.46	0	0	0	1	0	2	0	0	0	0	0	2	2014-09-01	2014-09-01	0	0	0	0.03	0			2014-10-07		2017-01-06	0	0	0	0	0	0	0	0	0	0	0
444	43	0	175.5	91.1	29.58	0	0	2	2	0	2	0	0	0	0	0	2		2015-08-10	2		1	0.37	1	3	1	2015-10-16		2017-01-20	0	0	0	0	0	0	0	0	0	0	0
445	52	1	155.8	54.2	22.33	0	0	0	1	0	1	0	0	0	0	0	2		2014-11-28	2		1	3.67	1	3	1	2015-01-13		2017-02-07	1	0	0	1	0	0	0	0	0	0	0
446	20	1	160	51.1	19.96	0	0	0	1	0	2	0	0	0	0	0	3		2015-01-14	2		0	0.01	0			2015-01-27		2017-02-21	0	0	0	0	0	0	0	0	0	0	0
447	25	0	180.2	85.6	26.36	0	0	2	1	0	2	0	0	0	0	0	2		2015-09-21	2		1	1.25	1	1	1	2015-11-03		2017-01-13	0	0	0	0	0	0	0	0	0	0	0
448	45	1	159.9	62.4	24.41	0	0	0	1	0	1	0	0	0	0	0	4	2014-09-01	2014-09-03	1	20	0	0.02	1	1	1	2014-10-07	2016-01-19	2017-02-28	1	0	0	0	0	0	0	0	0	0	0
449	30	0	179.8	91.25	28.23	0	0	0	2	0	2	0	0	0	0	0	2		2016-04-01	2		0	0.27	0			2016-06-27	2016-09-20	2017-03-10	0	0	0	0	0	0	0	0	0	0	0
450	64	1	159.7	54.2	21.25	0	0	0	0	0	1	0	0	0	1	0	4		2015-02-25	2		0	0.16	0			2015-06-26		2017-01-05	1	0	0	0	0	0	0	0	0	0	0
451	31	0	167.3	58.8	21.01	1	0	0	1	0	2	0	0	0	0	0	2		2015-01-09	2		0	0.27	0			2015-02-03		2017-03-14	0	0	0	0	0	0	0	0	0	0	0
452	49	1	158	53.1	21.27	0	0	0	2	0	1	0	0	0	0	0	2		2016-04-04	2		0	-0.01	0			2016-06-29		2016-12-20	1	0	0	0	0	0	0	0	0	1	0
453	21	0	168.8	54.55	19.14	0	0	0	1	0	1	0	0	0	0	0	1		2015-01-24	2		0	0.01	0			2015-03-05		2016-12-27	1	0	0	1	0	0	0	0	0	1	0
454	53	1	150.2	49.1	21.76	0	0	0	1	0	1	0	0	0	0	0	3	2014-11-11	2014-11-13	0	0	0	0.21	0			2014-11-14		2017-01-26	0	0	0	0	0	0	0	0	0	0	0
455	18	0	173.9	88.7	29.33	0	0	0	1	0	2	0	0	0	0	0	4		2014-11-26	2		0	-0.07	0			2015-01-13		2017-01-25	0	0	0	0	0	0	0	0	0	0	0
456	21	0	172.9	59.1	19.77	0	0	0	1	0	2	0	0	0	0	0	2		2015-01-09	2		0	-0.02	0			2015-02-13		2017-03-03	0	0	0	0	0	0	0	0	0	0	0
457	44	1	154.2	50.9	21.41	0	0	0	1	0	1	0	0	0	0	0	1	2014-11-04	2014-10-06	0	0	0	0.26	0			2014-11-07	2016-04-14	2016-04-14	0	0	0	0	0	0	0	0	0	0	0
458	37	1	165.1	50	18.34	0	0	0	2	0	1	0	0	0	0	0	1		2015-02-23	2		0	-0.02	0			2015-03-17		2017-01-31	1	0	0	0	0	0	0	0	0	0	0
459	68	1	150.8	58.55	25.75	0	0	0	0	0	1	0	0	0	0	0	4	2014-10-06	2014-10-06	0	0	1	1.71	1	2	1	2014-11-05		2017-02-21	1	0	0	0	0	0	0	0	0	0	0
460	65	0	174.5	60	19.7	0	0	0	0	0	1	0	0	0	0	0	1		2015-04-29	2		1	0.69	1	2	1	2015-07-21		2017-01-03	1	0	0	0	0	0	0	0	0	0	0
461	28	0	173.2	64	21.33	0	0	1	1	0	2	0	0	0	0	0	1		2014-12-17	2		1	1.52	1	1	1	2015-02-10		2017-03-08	0	0	0	0	0	0	0	0	0	0	0
462	59	0	169.9	77.45	26.83	0	0	2	1	1	1	0	0	0	0	0	2		2014-11-05	2		0	-0.09	1	1	0	2015-02-02		2017-01-05	1	0	0	0	0	0	0	0	0	1	0
463	64	1	152.6	45	19.32	0	0	0	1	0	1	0	0	0	0	1	1		2014-11-14	2		0	-0.07	0			2014-12-10	2015-10-20	2017-03-15	1	0	0	0	0	0	0	0	0	1	0
464	50	1	154.1	48.35	20.36	0	0	0	1	0	1	0	0	0	0	0	1		2015-01-28	2		0	0.01	0			2015-02-03	2015-08-06	2017-02-14	1	0	0	0	0	0	0	0	0	1	0
465	51	1	154.6	80	33.47	0	0	0	2	0	1	1	0	0	0	0	2		2015-07-03	2		0	0.19	0			2015-10-07		2017-01-16	1	0	0	0	0	0	0	0	0	1	0
466	58	1	158.9	75.8	30.02	0	0	0	1	0	1	0	0	0	0	0	2		2014-11-05	2		1	8.34	1	1	1	2015-03-03		2017-03-21	1	0	0	1	0	0	0	0	0	1	0
467	53	1	156.4	59.6	24.37	0	0	0	0	0	1	1	0	0	0	0	2		2014-11-28	2		0	-0.01	0			2014-12-30	2015-10-13	2016-04-13	1	0	0	0	0	0	0	0	0	1	0
468	43	1	160.9	63.4	24.49	0	0	0	1	0	1	0	0	0	0	0	1		2014-12-03	2		0	0	0			2014-12-30		2017-03-07	1	0	0	1	0	0	0	0	0	0	0
469	38	0	158.3	52.15	20.81	0	0	1	1	0	2	0	0	0	0	0	2		2015-01-21	2		0	0.02	0			2015-03-03		2017-01-07	0	0	0	0	0	0	0	0	0	0	0
470	50	1	152.2	52.25	22.56	0	0	0	1	0	1	0	0	0	0	0	3		2015-02-11	2		0	-0.21	0			2015-03-16		2017-03-06	1	1	0	1	0	0	0	0	0	1	0
471	48	1	162.7	65	24.55	0	0	0	1	0	1	0	0	0	0	0	4		2015-08-21	2		0	-0.01	0			2015-09-17	2016-03-03	2017-03-02	1	0	0	0	0	0	0	0	0	1	0
472	50	1	172	74.95	25.33	1	0	2	1	0	2	0	1	0	0	0	2		2015-07-15	2		1	0.43	1	2	1	2014-11-01		2017-02-07	0	0	0	0	0	0	0	0	0	0	0
473	50	1	150	62.8	27.91	0	0	0	1	0	1	0	0	0	0	0	4		2015-10-14	2		1	0.88	1	1	1	2015-12-22		2017-01-03	1	0	0	0	0	0	0	0	0	1	0
474	44	0	169.2	62.9	21.97	1	0	1	1	0	1	0	0	0	0	0	2		2015-10-23	2		1	1.34	0			2015-12-22		2017-03-21	1	0	0	0	0	0	0	0	0	1	0
475	52	0	173.7	72.5	24.03	0	0	1	1	0	1	0	0	0	0	0	3		2015-09-18	2		1	7.15	1	3	1	2014-02-01		2017-02-02	1	0	0	0	0	0	0	0	0	0	0
476	54	1	159	60.95	24.11	0	0	0	1	0	1	0	0	0	0	0	4		2015-09-11	2		0	0.04	0			2015-10-13	2016-03-08	2017-03-16	1	0	0	0	0	0	0	0	0	1	0

## Sheet: CODING
Sex	Smoking	BCG	CXR	IMID	DM	HTN	CKD	Liver	Lung	TNF	TST	TSTsize (mm)	QFT	QFTvalue	LTBI Tx	LTBI regimen	Completion	TB devel	MTX	Leflunomide	SSZ	HCQ	CPH	AZA	Cs	MMF	5MP	Steroid
0 Male	0 None	0 No	0 Normal	1 RA	0 No	0 No	0 No	0 No	0 No	1 Etanercept	0 Negative		0 Negative		0 No	1 3HR	0 No	0 No	0 No	0 No	0 No	0 No	0 No	0 No	0 No	0 No	0 No	0 No
1 Female	1 Current	1 Yes	1 Abnormal	2 AS	1 Yes	1 Yes	1 Yes	1 Yes	1 Yes	2 Adalimumab	1 Positive		1 Positive		1 Yes	2 9H	1 Yes	1 Yes	1 Yes	1 Yes	1 Yes	1 Yes	1 Yes	1 Yes	1 Yes	1 Yes	1 Yes	1 Yes
	2 Ex-smoker	2 Unknown								3 Infliximab	2 not done		2 Indeterminate		2 Active TB	3 4R
										4 Golimumab			3 not done
